# Supplementary material for: Integrative network-centric approach reveals signaling pathways associated with plant resistance and susceptibility to Pseudomonas syringae
Source: PLoS Biol. 2018 Dec 12;16(12):e2005956. doi: 10.1371/journal.pbio.2005956 (PMC6322785; doi:10.1371/journal.pbio.2005956)
Supplement: S1 Data — ETI, effector-triggered immunity; MKK, MAP kinase kinase; PTI, PAMP-triggered immunity. (XLSX) [file pbio.2005956.s006.xlsx]

## Sheet: Bacterial growth assays - data
	average bacterial growth/treatments						St Error
	D29E	A1	AI1	AF1	AvrPto		D29E	A1	AI1	AF1	AvrPto
KEI7	4.78495	4.75003	4.78111	4.99482	4.73883		0.125323	0.125245	0.101543	0.0444622	0.0893161
KEI20	4.47027	4.51469	4.48288	4.39796	4.36863		0.12984	0.158593	0.163497	0.21904	0.166876
KEI25	4.51177	4.48437	4.22946	4.25415	4.57875		0.169292	0.217605	0.312851	0.0323033	0.316936
KEI33	4.5528	4.56527	4.58357	4.51924	4.55218		0.113003	0.102997	0.0850438	0.117422	0.147178
KEI37	4.69444	4.84497	4.89369	4.81816	4.74525		0.16255	0.0684105	0.0956467	0.0866204	0.135804
KEI72	4.7984	5.01674	4.68346	4.72953	4.93677		0.0602802	0.076089	0.0995283	0.0687677	0.0268668
KEI86	4.72804	4.80533	4.81247	4.67866	4.73786		0.0583878	0.0573545	0.0549929	0.0585718	0.0366867
KEI91	4.73146	4.7872	4.88266	4.79653	4.81512		0.0437134	0.0505608	0.0440304	0.0746971	0.0495511
KEI92	4.74974	4.84141	4.75731	4.91612	4.90048		0.0581425	0.0532023	0.0306936	0.0956621	0.0475625
KEI104	4.59763	4.9188	4.65178	4.88521	4.97412		0.0453703	0.0336295	0.062726	0.0516556	0.0509474
KEI143	4.70936	4.51953	4.6492	4.76083	4.54807		0.0736194	0.131708	0.075808	0.0793849	0.107342
KEI146	4.61122	4.7827	4.73878	4.55082	4.68446		0.146868	0.135253	0.0144307	0.0823858	0.133427
KEI149	4.86502	4.86217	4.84423	4.9698	4.96856		0.0525425	0.08482	0.0511463	0.0322717	0.086559
KEI150	4.6416	4.89484	4.75984	4.93248	4.93199		0.0344361	0.056361	0.0503167	0.0436141	0.0490817
KEI151	4.75	4.74246	4.8001	4.6528	4.79583		0.0342412	0.0688358	0.051531	0.0416554	0.0450442
KEI153	4.5604	4.77497	4.73715	4.63183	4.60773		0.0732268	0.0735593	0.0279737	0.0582283	0.0833254
KEI156	4.87934	4.65963	4.75073	4.82491	4.76081		0.0716232	0.109195	0.0763075	0.0528952	0.0867321
KEI160	4.54492	4.70871	4.67126	4.86777	4.9068		0.0604701	0.054812	0.0655418	0.0227453	0.0329976
KEI161	4.77779	4.71532	4.80456	4.87099	4.89137		0.0801586	0.0602569	0.0568015	0.0563516	0.0900292
KEI163	4.60497	4.66856	4.6726	4.78595	4.70901		0.0604209	0.0667543	0.0612605	0.0419916	0.024804
KEI188	4.97646	4.98583	4.90131	4.87618	4.9908		0.102635	0.0751912	0.0657496	0.074805	0.0914974
KEI196	4.56019	4.58611	4.65954	4.73414	4.57909		0.0612676	0.0905432	0.0678038	0.0802928	0.0883643
KEI221	4.66416	4.77602	4.76594	4.79287	4.58264		0.039589	0.0644715	0.0841619	0.0837954	0.0906683
KEI245	4.84687	4.94829	5.11216	4.91055	4.78907		0.344018	0.126597	0.115128	0.107681	0.163038
KEI250	4.58616	4.51749	4.53426	4.41958	4.70723		0.0931303	0.133775	0.0994322	0.0918313	0.0668317
KEI255	4.93756	4.99283	5.00905	5.00641	4.75283		0.104795	0.137763	0.0853789	0.0884968	0.0510671
KEI259	4.62762	4.63419	4.33032	4.73905	4.61258		0.156981	0.177215	0.158792	0.154345	0.258925
KEI272	4.46751	4.54254	4.59393	4.5436	4.66471		0.105505	0.0823673	0.117162	0.143224	0.121368
KEI279	4.68241	4.49191	4.58588	4.74929	4.45547		0.113949	0.152137	0.154127	0.0955207	0.187944
KEI304	4.64754	4.71881	4.73092	4.70578	4.65884		0.11641	0.112646	0.0835486	0.0549223	0.183874
KEI311	4.73902	4.87444	4.59316	4.67842	4.72579		0.0915089	0.048314	0.096219	0.0878715	0.100768
KEI315	4.67957	4.84957	4.61751	4.69489	4.60526		0.123501	0.157209	0.0651084	0.101412	0.302912
KEI318	4.63358	4.68324	4.65101	4.68181	4.2824		0.0868414	0.143023	0.174958	0.126256	0.179095
KEI323	4.56151	4.3529	4.34432	4.52998	4.3282		0.0413149	0.132004	0.114542	0.127974	0.115897
KEI327	4.65008	4.44439	4.23439	4.25721	4.47491		0.125707	0.134142	0.167381	0.155806	0.200187
KEI339	4.36215	4.28109	4.22092	4.33268	4.40751		0.11708	0.13691	0.170296	0.096372	0.176839
KEI342	4.74408	4.87841	4.73362	4.67864	4.93797		0.0686412	0.103473	0.0503192	0.148517	0.0744581
KEI376	4.66742	4.84424	4.71205	4.65899	4.64999		0.0643773	0.0532617	0.085361	0.0883401	0.0661311
KEI377	4.73393	4.66932	5.18611	4.72911	4.30286		0.0942054	0.0869952	0.132647	0.133858	0.247299
AtFLS2	4.68336	4.68821	4.65317	4.7572	4.66782		0.0502215	0.070406	0.0774342	0.0668358	0.0576555
EC1	4.59913	4.65154	4.72224	4.72696	4.73488		0.0353731	0.0373547	0.03686	0.0316122	0.0425305

## Sheet: Cell death treatments - data
		Averages /Treatments				St Error
		HopQ1	MKK7	MKK9		Q1 SE	MKK7 Se	MKK9 Se
KEI255	SnRK	2.41667	2.08333	1.33333		0.39807	0.39807	0.188025
KEI259	S6K	2.875	2.66667	1.33333		0.398098	0.414388	0.188025
KEI221	MAP3K	2.61538	2.53846	1.41667		0.400936	0.332346	0.228908
KEI188	LysM RLK LYK4 already shown to be important for Chitin and immunity to DC3000 in Arab	2.76471	2.41667	1.45833		0.278248	0.22455	0.170029
KEI91	LRR RLK	2.125	2.86667	1.5		0.47949	0.336178	0.241523
KEI20	MAP3K CTR1-like	1.4	3.17647	1.5		0.305505	0.260589	0.223607
KEI272	GSK3 SK13	1.77778	2.2381	1.52381		0.274821	0.247894	0.214021
KEI250	SnRK CIPK6	1.68	2.38462	1.65385		0.243036	0.242277	0.207122
KEI311	SnRK	2.7	3.36111	2.16667		0.260342	0.138889	0.125
KEI327	MAPK6	1.875	3.55556	2.19444		0.314576	0.130289	0.123447
KEI163	LRR III	2.55556	2.94444	2.22222		0.376796	0.316715	0.146986
KEI86	RLCK VII	3	3.77083	2.375		0.309173	0.167021	0.155395
KEI104	RLCK II	3	3.35417	2.4375		0.267261	0.209749	0.157288
KEI376	SnRK	3.22222	3.05556	2.47222		0.364302	0.130289	0.087841
KEI153	LRR-RLK	2.52941	2.75	2.5		0.285915	0.11024	0.150231
KEI151	LRR-RLK BIR2- BAK1 interacting RLK, negative reg of immunity	2.77778	3.36111	2.52778		0.277778	0.0734931	0.158358
KEI37	LysM-RLK, LYK5	2.04545	3.35417	2.61111		0.232409	0.0995175	0.145004
KEI318	SnRK	2.83333	2.97222	2.75		0.385992	0.210177	0.190941
KEI196	RLCK IV	2.57143	2.5	2.80556		0.309453	0.0931695	0.13679
KEI304	MAP2K MKK5	2.1	3.66667	2.80556		0.378594	0.0721688	0.142995
KEI156	LRR RLK -uncharacterized	2.88889	3.16667	2.86111		0.260579	0.270031	0.118667
FLS2	LRR-RLK	2.10345	3.14815	2.87963		0.200644	0.142637	0.133687
KEI150	LRR RLK ?Legume Lectin Domain Kinase	2.33333	3.19444	2.94444		0.235702	0.185301	0.130289
KEI25	MAP3K	2.11111	2.91667	3.05556		0.423099	0.131762	0.293972
KEI161	LRR-RLK, RLK1	2.11765	3.5	3.08333		0.240746	0.138193	0.228218
KEI143	Leu-RLK	3	2.19444	3.13889		0.288675	0.194444	0.145004
EC1		2.91176	3.03704	3.13889		0.204092	0.184939	0.132995
KEI323	SnRK	2.25	2.86111	3.16667		0.526104	0.200308	0.131762
KEI72	LRR-RLK SOBIR	1.55556	3.33333	3.16667		0.175682	0.117851	0.166667
KEI7	RLCK VII, PBL17	1.33333	3.55556	3.16667		0.166667	0.160174	0.105409
KEI339	Other	2	3.55556	3.22222		0.302765	0.0910755	0.113685
KEI160	LRR III, IRK	2	3.36111	3.27778		0.235702	0.0844828	0.0972222
KEI92	LRR-RLK BAK1 closes homolog	3.44444	2.95833	3.3125		0.337931	0.170875	0.127345
KEI149	RLCK VI	2.58824	3.22222	3.41667		0.271959	0.334489	0.171796
KEI279	LRR-RLK	3.27273	3.39583	3.5		0.194978	0.128579	0.0833333
KEI33	SnRK	2.35	3.41667	3.55556		0.310136	0.0721688	0.100154
KEI342	LRR-RLK	2.90909	3.83333	3.94444		0.368154	0.0931695	0.0555556

## Sheet: CD-suppression - data
Gene	Plant 1			Plant 2			Plant 3			Plant 4			Plant 5			Plant 6			Plant 7			Plant 8			Plant 9			TOTAL				Gene	Percentage %
KEI	Absent CD	Partial CD	Full CD	Absent CD	Partial CD	Full CD	Absent CD	Partial CD	Full CD	Absent CD	Partial CD	Full CD	Absent CD	Partial CD	Full CD	Absent CD	Partial CD	Full CD	Absent CD	Partial CD	Full CD	Absent CD	Partial CD	Full CD	Absent CD	Partial CD	Full CD	Absent CD	Partial CD	Full CD	Total areas assayed	KEI	Absent CD	Partial CD	Full CD	Median Absent CD	Median Partial CD	Median Full CD
7	0	1	3	0	1	2	0	1	3	0	2	2	0	1	3	1	2	1	0	0	4	2	2	0	1	2	1	8	16	23	47	7	17.0213	34.0426	48.9362	21.978	34.0659	43.956
7	1	3	0	0	0	4	0	2	2	1	2	1	0	2	2	0	0	4	0	1	4	4	0	0	2	2	0	12	15	17	44	7	27.2727	34.0909	38.6364
7	1	4	3	0	1	6	0	3	5	1	4	3	0	3	5	1	2	5	0	1	8	6	2	0	3	4	1	20	31	40	91	7	21.978	34.0659	43.956
25	0	2	2	2	2	0	1	1	2	1	2	1	2	1	1	3	1	0	4	0	0	3	1	0	2	2	0	22	18	12	52	25	42.3077	34.6154	23.0769	38	38	24
25	0	1	3	0	1	3	0	2	2	1	3	0	4	0	0	2	2	0	1	3	0	1	3	0	3	1	0	16	20	12	48	25	33.3333	41.6667	25
25	0	3	5	2	3	3	1	3	4	2	5	1	6	1	1	5	3	0	5	3	0	4	4	0	5	3	0	38	38	24	100	25	38	38	24
37	3	1	0	3	1	0	0	2	2	3	1	0	1	3	0													14	12	6	32	37	43.75	37.5	18.75	44.4556	34.058	26.7663
37	4	0	0	3	1	0	0	0	4	3	1	0	0	1	3													14	6	11	31	37	45.1613	19.3548	35.4839
37	3	1	0	0	3	1	4	0	0	1	3	0																12	8	4	24	37	50	33.3333	16.6667
37	2	2	0	0	1	3	1	3	0	0	0	4																7	8	8	23	37	30.4348	34.7826	34.7826
72	0	0	4	1	0	3	0	0	4	0	1	4	0	0	4	0	1	3	0	0	5	0	0	4				5	7	36	48	72	10.4167	14.5833	75	22.2222	24.4444	53.3333
72	0	0	4	0	1	3	0	0	4	0	0	4	0	4	0	0	2	3	0	0	5	0	0	4				4	11	32	47	72	8.51064	23.4043	68.0851
72	3	2	5	1	5	5	1	2	5	0	0	4	5	1	3	0	3	6	0	1	9							20	22	48	90	72	22.2222	24.4444	53.3333
72	8	0	0	4	4	0	3	1	0	0	7	1	6	2	0	1	3	4	6	1	1	0	7	1				36	29	15	80	72	45	36.25	18.75
72	0	1	6	2	1	5	0	1	7	3	3	2	4	2	2	4	4	0	5	1	2		0					25	22	33	80	72	31.25	27.5	41.25
86	3	1	1	4	0	0	4	0	0	2	2	0	3	0	0	1	1	2										22	10	8	40	86	55	25	20	64.5782	21.5909	11.6162
86	2	0	0	4	0	0	4	0	0	3	2	0	4	0	0	4	0	0										23	6	4	33	86	69.697	18.1818	12.1212
86	4	0	0	4	0	0	4	0	0	4	0	0	4	0	0	4	0	0										28	4	4	36	86	77.7778	11.1111	11.1111
86	0	4	0	2	1	1	4	0	0	4	0	0	4	0	0	4	0	0										22	11	4	37	86	59.4595	29.7297	10.8108
91	0	5	2	0	8	0	3	3	2	3	2	3	6	2	0	2	3	3	4	3	1							25	33	21	79	91	31.6456	41.7722	26.5823	46.3985	35.8286	21.6749
91	3	0	0	3	1	0	3	0	1	4	0	0	4	0	0	2	1	1	0	0	4	3	2	0				25	7	10	42	91	59.5238	16.6667	23.8095
91	1	2	0	4	0	0	4	0	0	4	0	0	1	3	0	1	3	0	1	2	2	0	3	1				19	19	7	45	91	42.2222	42.2222	15.5556
91	4	2	0	7	1	0	7	0	1	8	0	0	5	3	0	3	4	1	1	2	6	3	5	1				44	26	17	87	91	50.5747	29.8851	19.5402
104	3	1	4	1	5	3	4	4	2	0	0	8	2	6	2	1	3	6	2	3	4	0	1	6				21	29	45	95	104	22.1053	30.5263	47.3684	23.9392	35.8537	29.8537
104	0	0	4	0	2	3	0	0	5	0	0	4	0	0	4	0	2	1	0	1	3							4	9	30	43	104	9.30233	20.9302	69.7674
104	0	1	5	0	0	4	0	0	5	0	0	4	0	1	4	0	2	3	0	0	5							6	10	35	51	104	11.7647	19.6078	68.6275
104	0	1	3	1	3	0	2	2	0	0	4	0	1	3	0	0	4	0	0	2	1	1	1	2				9	25	13	47	104	19.1489	53.1915	27.6596
104	1	2	1	2	2	0	4	0	0	0	1	3	1	3	0	2	2	0	1	4	1	1	1	4				16	20	14	50	104	32	40	28
104	1	3	4	3	5	0	6	2	0	0	5	3	2	6	0	2	6	0	1	6	2	2	2	6				25	45	27	97	104	25.7732	46.3918	27.8351
104	0	0	4	3	2	0	2	2	0	4	0	0	2	2	0													15	13	13	41	104	36.5854	31.7073	31.7073
104	0	0	4	0	2	2	0	2	2	2	2	0	4	0	0													10	10	14	34	104	29.4118	29.4118	41.1765
104	1	3	0	0	3	0	0	4	0	0	4	0	3	1	0	1	3	0	3	1	0	0	1	3	0	2	2	12	25	8	45	104	26.6667	55.5556	17.7778
104	2	1	1	0	3	0	1	3	0	0	4	0	0	4	0	0	3	1	0	4	0	1	3	0	0	0	4	8	27	10	45	104	17.7778	60	22.2222
150	1	3	4	1	2	6	3	3	2	1	5	2	2	1	4	3	3	4	1	2	5	0	4	3				20	31	37	88	150	22.7273	35.2273	42.0455	31.25	35.2273	26.5625
150	0	2	2																									4	6	4	14	150	28.5714	42.8571	28.5714
150	0	1	2																									3	4	4	11	150	27.2727	36.3636	36.3636
150	3	1	0	4	0	0	3	1	0	4	0	0	5	0	0	2	1	1	5	0	0	4	0	0				34	8	5	47	150	72.3404	17.0213	10.6383
150	0	3	1	4	0	0	2	2	0	3	1	0	3	0	0	3	1	0				4	0	0				23	15	6	44	150	52.2727	34.0909	13.6364
150	3	4	1	8	0	0	5	3	0	7	1	0	8	0	0	5	2	1	5	0	0	8	0	0				57	23	11	91	150	62.6374	25.2747	12.0879
150	2	3	3	1	5	2	1	7	0	0	3	1	1	1	2	7	1	0		0			0			0		20	27	17	64	150	31.25	42.1875	26.5625
151	0	0	4	0	0	5	0	0	4	0	4	0	2	1	2	0	0	4	0	2	3	2	3	0	0	2	1	8	16	27	51	151	15.6863	31.3725	52.9412	16.0714	32.1429	51.7857
151	1	0	3	0	4	0	0	1	4	1	1	2	0	2	2	0	0	5	3	0	3	0	5	0	0	2	3	9	18	29	56	151	16.0714	32.1429	51.7857
151	0	5	3	1	4	2	3	0	5	1	4	3	2	2	4	0	4	4	1	1	6	0	5	3	5	1	2	21	35	40	96	151	21.875	36.4583	41.6667
160	0	0	3	0	3	2	0	1	3	0	3	1	1	2	1	1	2	1	1	2	1	0	2	2	4	1	0	10	19	20	49	160	20.4082	38.7755	40.8163	17.6115	44.3878	38.0008
160	1	2	1	1	2	1	2	4	3	0	1	3	0	2	3	0	2	1	0	4	0	0	1	3	0	5	0	8	27	19	54	160	14.8148	50	35.1852
163	1	3	0	3	1	0	3	1	0	4	1	0	4	0	0	0	1	3	0	1	3	4	0	0				23	14	10	47	163	48.9362	29.7872	21.2766	52.809	31.4607	15.7303
163	4	0	0	2	2	0	2	2	0	2	2	0	2	2	0	2	2	0	2	2	0	4	0	0				24	14	4	42	163	57.1429	33.3333	9.52381
163	5	3	0	5	3	0	5	3	0	6	3	0	6	2	0	2	3	3	2	3	3	8	0	0	0	0	0	47	28	14	89	163	52.809	31.4607	15.7303
188	2	2	4	3	4	1	4	3	1	2	4	0	7	1	0	1	6	3	3	3	1	1	2	5				31	34	26	91	188	34.0659	37.3626	28.5714	46.875	35.9432	16.0714
188	3	1	0	4	0	0	3	0	0	3	1	0	2	1	1	2	2	0										21	10	5	36	188	58.3333	27.7778	13.8889
188	2	2	0	5	2	0	3	3	1	4	0	0	0	4	0	3	1	0										21	19	8	48	188	43.75	39.5833	16.6667
188	5	3	0	9	2	0	6	3	1	7	1	0	2	5	1	5	3	0	0	0	0	0	0	0				42	29	13	84	188	50	34.5238	15.4762
304	0	0	4	1	3	0	1	2	1	2	2	0	0	1	3	1	3	0										9	16	16	41	304	21.9512	39.0244	39.0244	22.4214	38.7893	38.7893
304	0	0	8	3	5	0	3	4	1	2	2	4	1	4	3	2	6	0	0	0	0	0	0	0	0	0	0	19	32	32	83	304	22.8916	38.5542	38.5542
323	0	0	4	0	0	4	1	3	1	0	0	4	0	2	2	0	0	4	0	2	2							5	11	25	41	323	12.1951	26.8293	60.9756	19.1196	38.8393	39.5833
323	0	1	3	0	0	4	2	3	3	0	2	2	0	1	4	1	0	3	0	8	0							7	19	22	48	323	14.5833	39.5833	45.8333
323	2	3	5	2	2	3	1	4	3	0	3	4	0	3	4	0	8	0	2	6	0	5	1	3				22	40	31	93	323	23.6559	43.0108	33.3333
323	2	2	0	5	3	0	4	4	3		0			0			0			0			0			0		15	16	11	42	323	35.7143	38.0952	26.1905
BAK1	0	4	4	2	4	3	0	3	5	0	3	5	0	1	8	0	5	5	3	2	4	0	3	5				13	35	49	97	BAK1	13.4021	36.0825	50.5155	13.2228	38.5541	46.2454
BAK1	0	4	0	0	5	0	0	1	3	0	1	3	0	3	1	2	1	0	0	1	4	0	2	2				6	22	18	46	BAK1	13.0435	47.8261	39.1304
BAK1	0	5	3	0	4	2	0	2	4	0	2	4	0	0	5	0	0	5	0	1	7	0	5	4				8	27	41	76	BAK1	10.5263	35.5263	53.9474
BAK1	0	4	0	0	1	2	0	1	3	0	3	1	2	2	0	0	1	2	0	1	2	0	0	4	0	4	1	6	21	16	43	BAK1	13.9535	48.8372	37.2093
BAK1	2	2	0	0	4	0	0	3	1	0	4	0	0	0	5	0	3	1	0	0	4	0	0	4	0	4	0	6	22	19	47	BAK1	12.766	46.8085	40.4255
BAK1	2	6	0	0	5	2	0	4	4	0	7	1	2	2	5	0	4	3	0	1	6	0	0	8				12	35	34	81	BAK1	14.8148	43.2099	41.9753
BAK1	1	3	0	0	4	0	0	0	3	0	4	0	0	0	4	1	1	2										6	15	13	34	BAK1	17.6471	44.1176	38.2353
BAK1	0	2	2	1	3	0	3	1	0	0	4	0	3	1	0	2	0	2										13	16	10	39	BAK1	33.3333	41.0256	25.641
BAK1	0	0	4	0	3	1	1	2	1	0	2	2	0	0	4	0	2	2										5	13	21	39	BAK1	12.8205	33.3333	53.8462
BAK1	0	0	4	0	2	2	0	1	3	0	0	4	0	0	4	0	0	4										4	7	27	38	BAK1	10.5263	18.4211	71.0526
BAK1	1	2	1	0	2	2	0	0	4	0	0	4	0	0	4	0	1	3	0	1	3	0	2	2	2	2	0	7	13	26	46	BAK1	15.2174	28.2609	56.5217
BAK1	0	1	3	0	2	2	0	0	4	0	0	4	0	2	2	0	0	4	1	2	1	0	4	0	0	1	3	5	16	28	49	BAK1	10.2041	32.6531	57.1429
BAK1	1	3	4	0	4	4	0	0	8	0	0	8	0	2	6	0	1	7	1	3	4	0	6	2	2	3	3	12	29	54	95	BAK1	12.6316	30.5263	56.8421
BAK2	0	3	1	1	3	0	0	3	2	1	3	0	0	2	2	1	3	2	0	2	2	0	2	1				7	26	15	48	BAK2	14.5833	54.1667	31.25
FLS2	0	3	4	0	0	11	2	3	3	0	0	11	1	4	6	0	4	6	0	2	7	0	2	6	0	2	6	10	27	64	101	FLS2	9.90099	26.7327	63.3663	14.8125	30.4398	50.5319
FLS2	0	2	3	0	0	5	1	3	0	0	4	0	0	1	3	0	3	1	0	1	3	0	3	1				6	22	19	47	FLS2	12.766	46.8085	40.4255
FLS2	1	1	4	0	4	5	0	7	1	0	6	1	0	1	7	0	0	0	0	0	0							7	24	26	57	FLS2	12.2807	42.1053	45.614
FLS2	0	1	3	0	1	3	0	4	0	0	1	3	0	1	3	0	1	3	0	0	4	0	2	2	0	0	4	4	15	29	48	FLS2	8.33333	31.25	60.4167
FLS2	0	2	2	0	2	2	0	3	1	1	0	3	1	3	1	0	4	1	0	0	4	1	1	2	0	2	2	7	21	22	50	FLS2	14	42	44
FLS2	0	3	5	0	3	5	0	7	1	1	1	6	1	4	4	0	5	4	0	0	8	1	3	4				11	34	45	90	FLS2	12.2222	37.7778	50
FLS2	0	0	4	3	0	1	0	2	2	0	2	3	3	1	0	0	0	4	0	1	3							10	13	24	47	FLS2	21.2766	27.6596	51.0638
FLS2	0	2	0	0	0	4	2	1	1	0	0	2	3	1	0	0	0	3	0	2	2							7	8	12	27	FLS2	25.9259	29.6296	44.4444
FLS2	0	0	4	0	1	3	0	0	4	0	0	4	0	1	3	0	1	3	0	2	2	0	0	4	0	1	3	4	10	35	49	FLS2	8.16327	20.4082	71.4286
FLS2	0	0	4	0	0	4	0	0	4	0	1	3	0	0	4	0	0	4	0	2	2	0	2	2	0	0	4	4	9	35	48	FLS2	8.33333	18.75	72.9167
FLS2	1	1	2	0	0	4	0	0	4	0	1	3	0	1	3													5	6	18	29	FLS2	17.2414	20.6897	62.069
FLS2	0	0	4	0	0	4	0	0	4	1	3	0	0	0	4													5	7	20	32	FLS2	15.625	21.875	62.5
FLS2	1	1	6	0	0	8	0	0	8	1	4	3	0	1	7	0	0	0	0	0	0	0	0	0	0	0	0	10	13	38	61	FLS2	16.3934	21.3115	62.2951
FLS2	1	4	3	0	1	7	2	4	5	2	4	2	2	5	1	0	2	6	0	5	3	1	8	0	0	0	8	16	40	39	95	FLS2	16.8421	42.1053	41.0526
FLS2	2	5	1	0	1	7	2	5	1	0	3	5	1	5	1	2	5	1	0	3	6	2	0	6		0		17	33	30	80	FLS2	21.25	41.25	37.5
FLS3	0	1	3	0	3	1	4	0	0	0	3	5	1	1	6	1	2	1	1	3	0	0	2	2				11	19	24	54	FLS3	20.3704	35.1852	44.4444
GFP	1	6	0	6	2	0	2	4	2	2	3	4	3	3	3	0	0	11	5	1	1	0	1	8	6	1	1	32	33	38	103	GFP	31.068	32.0388	36.8932	31.068	25	36.7347
GFP	0	0	4	1	2	0	0	0	5	0	3	1	0	3	1	3	2	0	0	0	4	2	2	0				10	17	22	49	GFP	20.4082	34.6939	44.898
GFP	0	0	4	0	3	1	4	0	0	1	1	2	0	3	1	0	5	0	0	2	2	3	1	1				12	19	18	49	GFP	24.4898	38.7755	36.7347
GFP	0	1	7	0	0	6	4	4	0	1	2	5	4	2	3	0	0	6	0	0	0							17	17	34	68	GFP	25	25	50
GFP	4	0	0	0	2	3	4	0	0	2	2	0	4	0	0	4	0	0	4	0	0	2	2	0				28	6	5	39	GFP	71.7949	15.3846	12.8205
GFP	4	1	0	1	2	0	4	0	0	4	0	0	4	0	0	3	1	0	0	2	2	4	0	0				29	8	5	42	GFP	69.0476	19.0476	11.9048
GFP	8	1	0	1	4	3	8	0	0	6	2	0	8	0	0	7	1	0	4	2	2	6	2	0				57	14	10	81	GFP	70.3704	17.284	12.3457
EC1	0	2	6	0	2	7	1	3	5	2	1	5	2	5	2	6	3	0	2	5	2	4	1	3	2	6	0	27	36	38	101	EC1	26.7327	35.6436	37.6238	43.33	35.8773	18.6141
EC1	0	1	4	2	2	1	2	3	0	2	2	0	5	0	0	0	0	5	1	4	0	0	1	4				17	20	22	59	EC1	28.8136	33.8983	37.2881
EC1	0	1	3	3	2	0	4	4	1	4	0	0	3	2	0	0	0	4	0	2	2	0	5	0				18	23	18	59	EC1	30.5085	38.9831	30.5085
EC1	0	5	4	1	2	8	7	3	2	2	3	2	1	3	4	3	2	3	0	1	9							23	29	39	91	EC1	25.2747	31.8681	42.8571
EC1	2	2	0	4	0	0	1	3	0	1	1	2	0	4	2	1	2	1	4	0	0	4	0	0				21	18	9	48	EC1	43.75	37.5	18.75
EC1	4	0	0	3	1	0	0	4	0	0	2	2	3	1	0	0	2	2	2	2	0	3	2	0				19	17	8	44	EC1	43.1818	38.6364	18.1818
EC1	6	2	0	7	1	0	1	7	0	1	3	4	3	5	2	1	4	3	6	2	0	7	2	0				40	35	17	92	EC1	43.4783	38.0435	18.4783
EC1	2	2	0	2	2	0	0	4	0	3	0	1	0	4	0	0	4	0	4	0	0							15	20	5	40	EC1	37.5	50	12.5
EC1	4	0	0	0	4	0	3	1	0	2	2	0	0	4	0	2	1	1	3	1	0							18	13	5	36	EC1	50	36.1111	13.8889
EC1	1	3	0	0	4	0	2	2	0	2	2	0	3	1	0	4	0	0	2	2	0							18	17	4	39	EC1	46.1538	43.5897	10.2564
EC1	0	2	2	0	4	0	1	3	0	1	3	0	2	2	0	3	1	0	4	0	0							15	19	8	42	EC1	35.7143	45.2381	19.0476
EC1	3	1	0	2	2	0	3	1	0	2	2	0	2	2	0	3	0	1	4	0	0	3	1	0	3	1	0	29	13	5	47	EC1	61.7021	27.6596	10.6383
EC1	2	2	0	2	2	0	2	1	1	2	1	1	3	1	1	3	2	0	3	1	0	2	2	0	4	0	0	27	16	7	50	EC1	54	32	14
EC1	5	3	0	4	4	0	5	2	1	4	3	1	5	3	1	6	2	1	7	1	0	5	3	0	7	1	0	56	29	12	97	EC1	57.732	29.8969	12.3711
EC1	0	2	6	2	4	2	2	1	0	6	2	0	5	3	0	5	1	2	8	0	0	6	3	0		0		42	26	22	90	EC1	46.6667	28.8889	24.4444
EC1	7	1	0	1	7	0	2	2	4	0	5	3	5	2	1	0	2	6	8	0	0	4	2	2		0		35	23	24	82	EC1	42.6829	28.0488	29.2683
