# Supplementary material for: Integrative network-centric approach reveals signaling pathways associated with plant resistance and susceptibility to Pseudomonas syringae
Source: PLoS Biol. 2018 Dec 12;16(12):e2005956. doi: 10.1371/journal.pbio.2005956 (PMC6322785; doi:10.1371/journal.pbio.2005956)
Supplement: S6 Table — (XLSX) [file pbio.2005956.s015.xlsx]

## Sheet: corrcoef
	D29E	A1	AI1	AF1	AvrPto	HopQ1	MKK7	Mkk9
D29E	1	0.573863	0.637609	0.546147	0.445836	0.249518	0.00926632	0.0384525
A1	0.573863	1	0.621225	0.615746	0.765217	0.32721	0.0505812	-0.0340857
AI1	0.637609	0.621225	1	0.716969	0.519605	0.348727	-0.10624	0.103739
AF1	0.546147	0.615746	0.716969	1	0.508559	0.429965	-0.148895	0.100504
AvrPto	0.445836	0.765217	0.519605	0.508559	1	0.0801146	0.168874	0.147967
HopQ1	0.249518	0.32721	0.348727	0.429965	0.0801146	1	-0.0211736	-0.193468
Mkk7	0.00926632	0.0505812	-0.10624	-0.148895	0.168874	-0.0211736	1	-0.161908
MKK9	0.0384525	-0.0340857	0.103739	0.100504	0.147967	-0.193468	-0.161908	1
