# Supplementary material for: Integrative network-centric approach reveals signaling pathways associated with plant resistance and susceptibility to Pseudomonas syringae
Source: PLoS Biol. 2018 Dec 12;16(12):e2005956. doi: 10.1371/journal.pbio.2005956 (PMC6322785; doi:10.1371/journal.pbio.2005956)
Supplement: S7 Table — (XLSX) [file pbio.2005956.s016.xlsx]

## Sheet: string_interactions_AtKEIs
#node1	node2	node1_string_internal_id	node2_string_internal_id	node1_external_id	node2_external_id	neighborhood_on_chromosome	gene_fusion	phylogenetic_cooccurrence	homology	coexpression	experimentally_determined_interaction	database_annotated	automated_textmining	combined_score
304/MKK5	327/MPK6	128831	126169	3702.AT3G21220.1	3702.AT2G43790.1	0	0	0.395	0.696	0.088	0.84	0.911	0.984	0.991
304/MKK5	221/VIK	128831	116697	3702.AT3G21220.1	3702.AT1G14000.1	0	0	0.5	0.653	0	0.129	0.91	0.119	0.934
304/MKK5	86/PBL5	128831	116032	3702.AT3G21220.1	3702.AT1G07870.2	0	0	0	0.649	0	0.129	0.907	0.095	0.917
143/SRF8	304/MKK5	134239	128831	3702.AT4G22130.1	3702.AT3G21220.1	0	0	0	0.642	0	0.129	0.907	0.095	0.917
318/OST1	311/KIN10	135535	126638	3702.AT4G33950.1	3702.AT3G01090.2	0	0	0.517	0.868	0	0	0.9	0.397	0.911
311/KIN10	376/SNRK2.10	126638	120288	3702.AT3G01090.2	3702.AT1G60940.1	0	0	0.509	0.859	0	0	0.9	0.355	0.911
211/VIK	86/PBL5	116697	116032	3702.AT1G14000.1	3702.AT1G07870.2	0	0	0	0.647	0	0.066	0.9	0	0.902
143/SRF8	211/VIK	134239	116697	3702.AT4G22130.1	3702.AT1G14000.1	0	0	0	0.654	0	0.066	0.9	0	0.902
318/OST1	376/SNRK2.10	135535	120288	3702.AT4G33950.1	3702.AT1G60940.1	0	0	0.527	0.975	0	0	0.9	0.71	0.902
342/BAK1	104/BSK7	135475	120572	3702.AT4G33430.2	3702.AT1G63500.1	0	0	0	0.661	0.166	0	0.8	0.094	0.829
37/LYK5	72/SOBIR1	125067	124878	3702.AT2G33580.1	3702.AT2G31880.1	0	0	0	0.647	0.796	0	0	0.201	0.808
323/S6K2	327/MPK6	127443	126169	3702.AT3G08720.1	3702.AT2G43790.1	0	0	0.416	0.653	0	0.662	0.128	0.417	0.77
342/BAK1	151/BIR2	135475	129634	3702.AT4G33430.2	3702.AT3G28450.1	0	0	0	0.801	0.366	0.578	0	0.472	0.746
342/BAK1	72/SOBIR1	135475	124878	3702.AT4G33430.2	3702.AT2G31880.1	0	0	0	0.744	0.189	0.59	0	0.638	0.709
304/MKK5	323/S6K2	128831	127443	3702.AT3G21220.1	3702.AT3G08720.1	0	0	0.519	0.714	0.089	0.489	0.124	0.392	0.659
272/SK13	323/S6K2	137553	127443	3702.AT5G14640.1	3702.AT3G08720.1	0	0	0	0.673	0	0.53	0.143	0.414	0.633
323/S6K2	37/LYK5	127443	125067	3702.AT3G08720.1	3702.AT2G33580.1	0	0	0	0.62	0.536	0.119	0.094	0.101	0.606
318/OST1	342/BAK1	135535	135475	3702.AT4G33950.1	3702.AT4G33430.2	0	0	0	0	0	0	0	0.574	0.574
323/S6K2	72/SOBIR1	127443	124878	3702.AT3G08720.1	3702.AT2G31880.1	0	0	0	0.626	0.494	0.119	0.094	0.101	0.571
318/OST1	327/MPK6	135535	126169	3702.AT4G33950.1	3702.AT2G43790.1	0	0	0.457	0.671	0	0.219	0.101	0.707	0.515
311/KIN10	327/MPK6	126638	126169	3702.AT3G01090.2	3702.AT2G43790.1	0	0	0.375	0.698	0.12	0.219	0.101	0.62	0.508
323/S6K2	33/SIP4	127443	124708	3702.AT3G08720.1	3702.AT2G30360.1	0	0	0.525	0.761	0.243	0.119	0.094	0.432	0.479
327/MPK6	376/SNRK2.10	126169	120288	3702.AT2G43790.1	3702.AT1G60940.1	0	0	0.433	0.669	0	0.219	0.101	0.543	0.476
272/SK13	72/SOBIR1	129634	124878	3702.AT3G28450.1	3702.AT2G31880.1	0	0	0	0.696	0.405	0	0	0.243	0.443
327/MPK6	33/SIP4	126169	124708	3702.AT2G43790.1	3702.AT2G30360.1	0	0	0.415	0.673	0	0.219	0.101	0.384	0.436
250/CIPK6	327/MPK6	135206	126169	3702.AT4G30960.1	3702.AT2G43790.1	0	0	0.413	0.666	0	0.219	0.101	0.367	0.435
255/CIPK25	327/MPK6	138593	126169	3702.AT5G25110.1	3702.AT2G43790.1	0	0	0.412	0.672	0	0.219	0.101	0.367	0.432
327/MPK6	20/EDR1	126169	116126	3702.AT2G43790.1	3702.AT1G08720.1	0	0	0	0.631	0	0.219	0.13	0.509	0.419
151/BIR2	323/S6K2	129634	127443	3702.AT3G28450.1	3702.AT3G08720.1	0	0	0	0	0.271	0.119	0.094	0.101	0.406
