# Supplementary material for: Integrative network-centric approach reveals signaling pathways associated with plant resistance and susceptibility to Pseudomonas syringae
Source: PLoS Biol. 2018 Dec 12;16(12):e2005956. doi: 10.1371/journal.pbio.2005956 (PMC6322785; doi:10.1371/journal.pbio.2005956)
Supplement: S8 Table — (XLSX) [file pbio.2005956.s017.xlsx]

## Sheet: SLCA_P_scatternm1
Kinase	Effector	Probe T1	Probe T2
158	AvrPto	0.480615	0.361008
1	AvrPto	0.1232	0.131664
80	AvrPto	0.143035	0.132561
235	AvrPto	1.01665	1.07788
3	AvrPto	0.0922871	0.0884799
7	AvrPto	0.615511	0.675878
11	AvrPto	2.78279	1.35185
10	AvrPto	0.405089	0.481748
24	AvrPto	0.0923595	0.00993033
37	AvrPto	0.430429	0.22283
120	AvrPto	1.10417	0.387585
7	HopA1	2.88813	1.52091
158	HopA1	2.42725	2.91465
31	HopA1	4.64897	3.93726
80	HopA1	0.843901	0.603974
379	HopA1	1.68101	2.04003
269	HopA1	0.311157	0.502715
235	HopA1	3.53627	3.55314
11	HopA1	4.84295	3.84122
10	HopA1	1.69985	2.31462
24	HopA1	0.0878484	0.953646
1	HopA1	0.0403159	0.222624
368	HopA1	0.749085	0.464402
3	HopA1	0.115639	0.136009
26	HopA1	0.932995	0.818685
150	HopA1	1.19107	1.13629
7	HopAI1	3.49574	3.41564
10	HopAI1	5.31841	4.70032
105	HopAI1	0.573307	0.64239
16	HopAI1	0.354231	0.549017
269	HopAI1	0.278026	0.294189
333	HopAI1	0.329545	0.477838
235	HopAI1	2.36965	2.67819
388	HopAI1	0.163629	0.150226
11	HopAI1	6.8221	5.43935
6	HopAI1	0.806836	0.914617
31	HopAI1	3.03796	3.61953
1	HopAI1	0.19833	0.23933
37	HopAI1	0.528611	0.486852
6	HopAI1	0.239734	0.230802
3	HopAI1	0.257439	0.331376
158	HopAF1	0.716413	0.641409
122	HopAF1	-0.0981103	0.101713
7	HopAF1	1.25712	1.00809
10	HopAF1	1.82443	2.03301
105	HopAF1	0.484586	0.387565
1	HopAF1	0.167359	0.112688
80	HopAF1	0.109326	0.05595
388	HopAF1	0.047096	0.0779502
11	HopAF1	6.75556	3.6447
10	HopAF1	1.34445	0.909369
24	HopAF1	0.296672	0.021597
9	HopAF1	1.04841	0.767037
37	HopAF1	0.437805	0.374958
3	HopAF1	0.181381	0.155308
31	HopAF1	1.12044	0.977
91	HopAF1	1.54705	1.75667
122	HopM1	-0.10477	-0.0974515
159	AvrPto	0.052981	-0.099694
7	AvrPto	0.962618	0.812396
83	AvrPto	-0.132483	-0.123752
250	AvrPto	0.769079	0.6541
5	AvrPto	0.0211443	0.0236513
89	AvrPto	1.64575	1.95523
37	AvrPto	1.17967	1.0206
16	AvrPto	-0.0611433	0.0518295
220	AvrPto	0.938687	0.768802
63	AvrPto	0.579013	0.751276
262	AvrPto	0.582976	0.260216
89	HopA1	3.09812	1.87457
159	HopA1	0.0265501	0.026674
32	HopA1	0.251439	0.34197
83	HopA1	0.0908352	-0.0778647
297	HopA1	-0.139077	-0.223493
279	HopA1	6.91817	8.24671
250	HopA1	2.86233	3.45432
37	HopA1	2.69516	2.91531
16	HopA1	0.139673	0.130461
220	HopA1	4.4581	5.10829
7	HopA1	2.10154	2.08652
37	HopA1	0.654172	0.72881
5	HopA1	0.00868054	0.0185937
29	HopA1	-0.118941	-0.114274
158	HopA1	0.883238	1.00096
89	HopAI1	4.90985	5.64925
31	HopAI1	3.17448	3.13577
113	HopAI1	1.32247	0.589673
24	HopAI1	0.581701	0.336564
270	HopAI1	0.431917	0.572101
334	HopAI1	0.373964	0.427473
250	HopAI1	1.83426	1.21507
86	HopAI1	2.27675	3.98646
37	HopAI1	4.11221	3.03857
9	HopAI1	1.11642	2.21805
32	HopAI1	0.426521	0.526348
7	HopAI1	2.66901	4.00002
63	HopAI1	2.25673	2.24745
33	HopAI1	0.744588	0.380629
5	HopAI1	0.0326342	0.0454265
159	HopAF1	-0.0783298	-0.0847272
151	HopAF1	1.62706	1.08014
89	HopAF1	2.50212	1.89685
31	HopAF1	1.81985	1.82159
113	HopAF1	-0.0807618	-0.0850647
7	HopAF1	0.813449	1.26267
83	HopAF1	-0.0525149	-0.0713219
86	HopAF1	1.41179	1.79348
37	HopAF1	2.48018	2.73707
16	HopAF1	0.105481	0.0810788
220	HopAF1	1.04481	1.28069
31	HopAF1	0.706617	1.08392
52	HopAF1	0.303196	0.230189
5	HopAF1	0.0131702	0.0185547
32	HopAF1	0.0902482	0.114223
146	HopAF1	-0.0947278	-0.125775
151	HopM1	-0.107067	-0.0930367
189	AvrPto	0.198716	0.19906
47	AvrPto	0.401584	0.333985
89	AvrPto	0.913718	1.29519
255	AvrPto	0.56253	0.4923
6	AvrPto	0.246713	0.258744
104	AvrPto	1.17776	1.93282
92	AvrPto	0.777121	0.969225
36	AvrPto	0.10841	0.0786497
229	AvrPto	0.257539	0.258045
92	AvrPto	0.115808	0.140065
104	HopA1	4.15512	2.25152
189	HopA1	0.196733	0.252184
33	HopA1	1.5259	1.57617
89	HopA1	4.6004	4.81788
212	HopA1	0.217724	0.185912
262	HopA1	0.537179	0.380822
255	HopA1	2.2827	2.04322
92	HopA1	2.84859	3.60626
36	HopA1	0.407391	0.441619
229	HopA1	0.709689	0.745586
47	HopA1	0.288387	0.321343
63	HopA1	4.03493	0.0980653
6	HopA1	0.267293	0.374641
84	HopA1	-0.164603	-0.0799664
164	HopA1	1.79004	1.6539
104	HopAI1	5.17727	5.66247
32	HopAI1	0.296715	0.238397
150	HopAI1	0.587655	0.574808
36	HopAI1	0.664253	0.634692
271	HopAI1	3.13381	2.12547
337	HopAI1	0.210682	0.409102
255	HopAI1	0.647893	1.33601
126	HopAI1	0.146834	0.192002
92	HopAI1	5.13115	6.27834
20	HopAI1	4.67614	2.15302
33	HopAI1	0.900201	1.29902
47	HopAI1	0.618956	0.622469
66	HopAI1	0.168354	0.216528
38	HopAI1	0.987677	1.51895
6	HopAI1	0.581501	0.931199
189	HopAF1	0.126589	-0.0833627
153	HopAF1	0.950819	1.01358
104	HopAF1	3.89518	3.28297
32	HopAF1	0.245843	0.147832
150	HopAF1	0.664028	1.35349
47	HopAF1	0.106034	0.0977376
89	HopAF1	0.307004	0.429719
126	HopAF1	0.0728723	0.100184
92	HopAF1	1.9485	1.72992
36	HopAF1	0.338732	0.284945
229	HopAF1	0.397875	0.49527
37	HopAF1	0.506131	0.886966
63	HopAF1	1.11335	1.12697
6	HopAF1	0.418418	0.407129
33	HopAF1	0.614274	0.436788
149	HopAF1	0.825298	0.758182
153	HopM1	-0.0982431	-0.0861375
204	AvrPto	0.0992911	0.118927
49	AvrPto	0.0525338	0.0463681
104	AvrPto	1.87125	1.59105
259	AvrPto	0.884249	0.710137
9	AvrPto	1.42359	1.39454
143	AvrPto	0.653234	0.651391
142	AvrPto	0.0973528	0.0848066
105	AvrPto	0.168928	0.104868
236	AvrPto	0.0354511	0.0287496
149	AvrPto	0.294432	0.365447
11	AvrPto	0.160851	0.163932
143	HopA1	2.49271	0.224453
204	HopA1	0.11827	0.0756765
35	HopA1	0.963971	0.794876
104	HopA1	4.90255	8.35852
320	HopA1	-0.134895	-0.185228
104	HopA1	12.3517	12.5763
259	HopA1	3.25268	2.8636
142	HopA1	0.126285	0.135753
105	HopA1	0.393899	0.497249
236	HopA1	0.0691551	0.0762001
49	HopA1	0.137694	0.13391
67	HopA1	18.2015	14.4949
9	HopA1	3.73565	4.50464
120	HopA1	1.40053	1.35362
196	HopA1	0.736328	0.581967
143	HopAI1	2.74101	2.8086
33	HopAI1	1.29226	0.972083
151	HopAI1	1.0569	2.23261
80	HopAI1	1.01555	1.17899
273	HopAI1	1.67782	1.37223
338	HopAI1	0.646176	1.35756
259	HopAI1	1.95998	2.47695
133	HopAI1	0.375034	0.422004
142	HopAI1	0.282703	0.305291
377	HopAI1	2.28925	2.79118
35	HopAI1	0.214851	0.299777
49	HopAI1	0.189174	0.208065
67	HopAI1	18.627	9.74932
54	HopAI1	0.879476	1.15154
9	HopAI1	5.45972	8.15042
204	HopAF1	-0.0551747	-0.0768595
154	HopAF1	0.560498	0.500428
143	HopAF1	1.45988	0.94185
33	HopAF1	0.511902	0.555757
151	HopAF1	1.65494	2.03673
49	HopAF1	0.0268933	0.0270513
104	HopAF1	0.250328	0.148721
133	HopAF1	0.117468	0.171083
142	HopAF1	0.155088	0.105852
105	HopAF1	0.911695	0.873162
236	HopAF1	0.0210925	0.021417
40	HopAF1	0.248719	0.745381
67	HopAF1	6.89343	6.71746
9	HopAF1	2.69633	2.86978
35	HopAF1	0.0948279	0.0747461
150	HopAF1	0.798892	1.02985
154	HopM1	-0.0814987	-0.128263
226	AvrPto	0.150975	0.104227
54	AvrPto	0.360831	0.296117
152	AvrPto	0.365945	0.200685
115	AvrPto	-0.161031	-0.157545
260	AvrPto	0.525023	0.388125
17	AvrPto	0.07175	0.0896022
149	AvrPto	0.718416	0.720823
144	AvrPto	0.0485446	0.0697789
111	AvrPto	0.0333547	0.0580595
237	AvrPto	1.1779	0.918314
209	AvrPto	0.391639	0.294393
149	HopA1	2.58333	2.34231
226	HopA1	0.18426	0.164013
38	HopA1	1.22569	1.29792
115	HopA1	-0.113001	0.0920164
146	HopA1	-0.207555	-0.271259
91	HopA1	9.02001	7.51706
260	HopA1	0.624164	1.06996
144	HopA1	0.0629999	0.0876648
111	HopA1	0.115075	0.0803238
237	HopA1	7.60051	1.78362
54	HopA1	0.55048	0.541487
86	HopA1	0.915283	0.792059
17	HopA1	0.169431	0.16512
161	HopA1	0.776636	2.09064
229	HopA1	0.310256	0.462075
149	HopAI1	3.35759	3.50098
35	HopAI1	0.225228	0.2279
158	HopAI1	0.823005	0.849734
83	HopAI1	0.450383	0.387468
278	HopAI1	0.497996	0.750607
341	HopAI1	0.491393	0.398195
260	HopAI1	0.704721	0.844639
179	HopAI1	-0.0805497	-0.114945
144	HopAI1	0.0655943	0.075827
44	HopAI1	0.512882	0.84654
38	HopAI1	2.02171	1.9728
54	HopAI1	1.03892	1.08181
194	HopAI1	0.298306	0.173484
66	HopAI1	0.406403	0.662174
17	HopAI1	0.223309	0.30716
122	HopAI1	0.162465	0.299687
226	HopAF1	0.131608	0.0548986
164	HopAF1	0.254319	0.307665
149	HopAF1	1.42285	1.13482
35	HopAF1	0.19417	0.200205
158	HopAF1	0.567607	0.621648
54	HopAF1	0.158012	0.125132
115	HopAF1	-0.0778284	-0.100787
179	HopAF1	-0.111174	-0.0395735
144	HopAF1	0.0491643	0.043356
111	HopAF1	0.044736	0.0945437
237	HopAF1	2.63216	2.66055
44	HopAF1	0.422442	0.853893
86	HopAF1	0.405764	0.26582
17	HopAF1	0.204812	0.213498
38	HopAF1	0.280862	0.225768
156	HopAF1	0.821508	0.638331
164	HopM1	-0.0552253	-0.11482
228	AvrPto	0.0886776	0.131513
143	AvrPto	0.658515	0.786246
153	AvrPto	0.766604	0.692321
130	AvrPto	-0.167701	0.125786
275	AvrPto	0.676084	0.505547
20	AvrPto	2.63506	4.25719
153	AvrPto	0.399296	0.197396
148	AvrPto	0.0531887	0.089313
119	AvrPto	0.319877	0.316778
246	AvrPto	0.0290665	0.0219909
235	AvrPto	0.466539	0.421984
153	HopA1	2.8005	2.25459
228	HopA1	0.0970919	0.0743972
39	HopA1	0.298003	-0.453568
130	HopA1	-0.0698839	0.0932113
189	HopA1	-0.166955	-0.206373
385	HopA1	3.55561	2.13893
275	HopA1	1.35029	1.73573
148	HopA1	0.235499	0.172089
119	HopA1	0.843911	0.803613
246	HopA1	0.158436	0.135682
143	HopA1	1.11868	1.19881
92	HopA1	-0.146824	0.160883
20	HopA1	5.28121	5.40664
202	HopA1	0.209311	0.214911
235	HopA1	0.243685	0.115394
153	HopAI1	3.61292	3.78766
38	HopAI1	1.04895	1.12454
205	HopAI1	0.491303	0.959324
111	HopAI1	0.560582	0.696948
280	HopAI1	0.336133	0.317873
349	HopAI1	0.288116	-0.401251
275	HopAI1	1.37464	1.73302
206	HopAI1	0.572075	0.701756
148	HopAI1	0.147206	0.203511
47	HopAI1	0.187641	-0.303077
39	HopAI1	0.0521192	0.0426611
143	HopAI1	2.52685	2.04427
201	HopAI1	0.201007	0.619237
80	HopAI1	0.647264	0.582348
20	HopAI1	5.99268	10.2021
191	HopAI1	0.702371	1.01578
228	HopAF1	-0.0939939	-0.0771805
176	HopAF1	-0.0789168	-0.0584567
153	HopAF1	1.58439	1.21568
38	HopAF1	0.722858	0.630053
205	HopAF1	0.0917398	0.0909958
143	HopAF1	1.82903	1.8878
130	HopAF1	-0.0855595	-0.118573
206	HopAF1	0.257952	0.400894
148	HopAF1	0.159839	0.051567
119	HopAF1	0.412791	0.343539
246	HopAF1	0.100166	0.088254
45	HopAF1	0.656028	0.717011
92	HopAF1	0.0792989	0.121345
20	HopAF1	5.10555	5.53754
39	HopAF1	0.0270754	0.0357554
160	HopAF1	1.7677	1.10898
176	HopM1	-0.100082	-0.0875718
233	AvrPto	0.128977	0.0961353
207	AvrPto	0.132633	0.120575
154	AvrPto	-0.293435	-0.13301
152	AvrPto	0.230686	0.22024
285	AvrPto	0.507914	0.360553
40	AvrPto	0.331346	0.341158
156	AvrPto	0.892541	0.708981
162	AvrPto	0.0453546	0.0429037
163	AvrPto	1.21271	1.32948
249	AvrPto	0	-0.0193004
301	AvrPto	3.85625	3.91132
156	HopA1	2.3188	1.6506
233	HopA1	0.0595636	0.049992
42	HopA1	-0.460289	-0.366638
152	HopA1	0.661153	0.485069
289	HopA1	0.562566	0.819359
295	HopA1	1.56147	1.36686
285	HopA1	0.748043	1.07703
162	HopA1	0.0806341	0.0736715
163	HopA1	7.23189	6.36036
249	HopA1	0.0207225	0.029174
244	HopA1	0.265605	0.272987
120	HopA1	1.01812	1.46843
40	HopA1	0.866416	0.759426
243	HopA1	0.272415	0.224994
248	HopA1	0.590422	0.564978
156	HopAI1	3.46626	2.84295
39	HopAI1	0.135157	0.12348
229	HopAI1	0.839703	0.75544
119	HopAI1	0.780269	0.961634
281	HopAI1	0.434634	0.396181
358	HopAI1	0.353731	0.311814
285	HopAI1	1.27185	1.04431
208	HopAI1	0.111644	0.122998
162	HopAI1	0.0458055	0.152103
389	HopAI1	4.28078	1.08231
42	HopAI1	0.120023	0.159458
244	HopAI1	0.747765	0.580493
212	HopAI1	0.21305	0.518838
89	HopAI1	2.26085	2.43569
40	HopAI1	1.91932	3.70874
350	HopAI1	0.806435	0.810318
233	HopAF1	-0.0862291	-0.0781775
191	HopAF1	0.150907	0.327815
156	HopAF1	1.0004	1.3995
39	HopAF1	0.141944	0.188793
229	HopAF1	0.444657	0.398246
207	HopAF1	0.277411	0.294455
152	HopAF1	0.218157	0.303121
208	HopAF1	-0.0759574	0.0685476
162	HopAF1	0.0930218	0.139284
163	HopAF1	3.12561	4.33472
249	HopAF1	0.011084	0.0193864
51	HopAF1	0.605408	0.540038
120	HopAF1	0.866453	0.568304
40	HopAF1	0.684103	0.80855
42	HopAF1	0.0156651	0.0393216
181	HopAF1	-0.120444	-0.130991
191	HopM1	-0.114581	-0.126943
253	AvrPto	0.172394	0.138285
216	AvrPto	-0.00721854	-0.00746359
165	AvrPto	0.244949	-0.185333
156	AvrPto	0.403306	0.332778
286	AvrPto	0.415279	0.364418
43	AvrPto	-0.0142124	0.0253338
160	AvrPto	2.08087	2.44729
194	AvrPto	0.36076	0.292991
210	AvrPto	-0.0242576	-0.0379618
254	AvrPto	0.0818826	0.0632499
326	AvrPto	0.436409	0.414454
160	HopA1	3.67781	3.63297
253	HopA1	0.0807479	0.0680285
44	HopA1	1.44227	2.12375
156	HopA1	2.93262	2.62075
156	HopA1	1.34152	0.597243
238	HopA1	-0.170116	-0.314348
286	HopA1	1.07959	1.03775
194	HopA1	1.31004	1.37592
210	HopA1	0.0913391	0.309754
254	HopA1	0.191548	0.184878
245	HopA1	2.65402	2.48542
194	HopA1	0.216104	0.166163
43	HopA1	0.00885042	0.00727617
267	HopA1	0.393149	0.378313
260	HopA1	1.12652	0.774532
160	HopAI1	3.08631	3.44348
42	HopAI1	0.126454	0.09039
248	HopAI1	0.700509	0.806398
130	HopAI1	-0.472795	0.364487
284	HopAI1	0.366668	0.371401
359	HopAI1	0.121956	-0.272531
286	HopAI1	0.723546	0.958349
213	HopAI1	0.0985358	0.138266
194	HopAI1	1.72642	2.42442
73	HopAI1	2.23474	3.34476
44	HopAI1	3.38603	3.15508
245	HopAI1	6.11532	4.62963
244	HopAI1	0.420707	0.414834
164	HopAI1	1.29821	1.66807
43	HopAI1	0.0367026	0.0452467
284	HopAI1	0.357731	0.302735
253	HopAF1	0.10488	0.0673409
197	HopAF1	-0.101628	0.0734097
160	HopAF1	2.08117	2.29601
42	HopAF1	0.12734	0.193621
248	HopAF1	0.392071	0.450692
216	HopAF1	0.00947755	0.00654008
156	HopAF1	0.304658	0.589677
213	HopAF1	-0.0699787	0.112949
194	HopAF1	0.675454	0.599005
210	HopAF1	0.0742676	0.043027
254	HopAF1	0.0681494	0.087924
52	HopAF1	0.285858	0.53882
194	HopAF1	0.19999	0.160113
43	HopAF1	0.0148041	-0.0161027
44	HopAF1	0.558441	0.431846
188	HopAF1	1.70789	1.85969
197	HopM1	-0.093711	-0.0509996
272	AvrPto	0.673836	0.518555
217	AvrPto	-0.00824096	0.00914782
174	AvrPto	-0.145119	-0.258304
158	AvrPto	0.285496	0.295967
290	AvrPto	0.398717	0.439351
46	AvrPto	0.0659035	0.0604091
163	AvrPto	3.11229	2.35729
195	AvrPto	2.21533	1.85259
214	AvrPto	-0.0458104	0.0432343
256	AvrPto	0.135331	0.152174
355	AvrPto	0.320931	0.283597
163	HopA1	5.16705	2.59495
272	HopA1	2.63969	2.84588
45	HopA1	1.84526	1.88619
158	HopA1	0.570497	0.762389
160	HopA1	2.33697	2.47132
369	HopA1	-0.253047	-0.24067
290	HopA1	1.62017	1.4627
376	HopA1	10.9983	10.4333
214	HopA1	0.0533554	0.0637406
256	HopA1	0.41494	0.527186
298	HopA1	0.311337	0.272392
255	HopA1	1.29074	1.2284
46	HopA1	0.0428768	0.0694966
276	HopA1	0.145655	0.0859131
262	HopA1	0.714494	0.646003
163	HopAI1	6.50751	6.38237
44	HopAI1	1.87568	2.26441
252	HopAI1	0.612466	0.543867
146	HopAI1	-0.424287	0.334367
288	HopAI1	-0.332056	0.360285
362	HopAI1	-0.289422	-0.481638
290	HopAI1	1.08027	1.88877
218	HopAI1	0.187979	0.135309
376	HopAI1	18.1703	16.9405
147	HopAI1	0.785984	0.565161
45	HopAI1	2.26144	3.2818
298	HopAI1	0.597784	0.698004
285	HopAI1	0.704064	0.672986
192	HopAI1	1.12385	1.33512
46	HopAI1	0.222067	0.197954
272	HopAF1	0.819905	0.69489
209	HopAF1	0.202775	0.30783
163	HopAF1	3.27388	2.57651
44	HopAF1	0.553404	0.789844
252	HopAF1	0.314783	0.495007
217	HopAF1	0.0221258	0.0125885
158	HopAF1	-0.0826741	0.0789978
218	HopAF1	0.10627	0.0798933
376	HopAF1	5.54271	5.22974
214	HopAF1	0.0915127	-0.0210074
256	HopAF1	0.219234	0.194647
86	HopAF1	0.699181	0.57346
255	HopAF1	0.525003	0.805343
46	HopAF1	0.0553183	0.0594484
45	HopAF1	0.74287	0.668556
189	HopAF1	0.355512	0.110003
209	HopM1	-0.108556	-0.090477
284	AvrPto	0.0939725	0.111718
244	AvrPto	0.178749	0.145148
191	AvrPto	-0.179539	0.271459
161	AvrPto	1.05347	1.22446
300	AvrPto	0.405564	0.162212
63	AvrPto	1.28789	1.05197
188	AvrPto	1.09854	0.695219
196	AvrPto	1.16605	1.22911
240	AvrPto	0.04571	0.0510646
270	AvrPto	0.113709	0.135738
365	AvrPto	1.28982	1.49124
188	HopA1	3.39777	3.86122
284	HopA1	0.049933	0.0528937
51	HopA1	3.24955	2.95652
161	HopA1	4.71446	3.88855
281	HopA1	-0.179983	-0.279475
109	HopA1	-0.192412	-0.198866
300	HopA1	0.20146	0.257089
196	HopA1	7.58949	5.43268
240	HopA1	0.469176	0.386989
270	HopA1	0.266642	0.293044
319	HopA1	0.41366	0.420359
259	HopA1	2.25247	1.87514
63	HopA1	2.31567	3.23902
382	HopA1	1.15012	1.69491
263	HopA1	0.550958	0.462892
188	HopAI1	7.12077	6.875
45	HopAI1	2.88067	2.48039
263	HopAI1	0.525768	0.454448
152	HopAI1	2.91272	2.46376
292	HopAI1	0.275245	0.369125
363	HopAI1	0.311748	-0.470096
300	HopAI1	0.368102	0.356307
294	HopAI1	0.294365	0.269742
196	HopAI1	12.0331	10.112
188	HopAI1	2.00017	1.42808
51	HopAI1	2.43414	2.64896
319	HopAI1	1.46476	0.747302
288	HopAI1	0.104611	0.117713
201	HopAI1	0.366863	0.748165
63	HopAI1	6.57499	5.25638
284	HopAF1	-0.111014	-0.0761587
216	HopAF1	-0.0881774	0.0953638
188	HopAF1	2.01779	3.14115
45	HopAF1	0.904	1.03628
263	HopAF1	0.352087	0.408748
244	HopAF1	0.201652	0.200434
161	HopAF1	0.453867	0.413779
294	HopAF1	0.177939	0.163339
196	HopAF1	4.69296	5.13225
240	HopAF1	0.15808	0.0802248
270	HopAF1	0.0984272	0.0894095
89	HopAF1	0.799492	0.858978
259	HopAF1	0.594761	0.618811
63	HopAF1	2.27844	1.98291
51	HopAF1	0.561423	0.502159
207	HopAF1	-0.0852775	-0.185303
216	HopM1	-0.1167	-0.103957
288	AvrPto	0.0599856	-0.0857948
245	AvrPto	1.09535	0.971976
192	AvrPto	0.225616	0.170116
176	AvrPto	-0.175306	-0.153402
309	AvrPto	0.220028	0.26085
67	AvrPto	10.6096	10.1191
220	AvrPto	0.360893	0.323105
201	AvrPto	0.292275	0.469598
261	AvrPto	0.0266901	0.0623466
278	AvrPto	0.267048	0.254063
377	AvrPto	1.00513	0.751093
220	HopA1	2.24479	1.86735
288	HopA1	0.100136	0.116056
52	HopA1	5.19215	2.50224
176	HopA1	-0.0686332	-0.102979
217	HopA1	-0.199245	-0.197664
25	HopA1	5.60667	4.77317
309	HopA1	0.366877	0.494675
201	HopA1	0.816596	0.745171
261	HopA1	0.128434	0.119259
278	HopA1	0.500013	0.505806
324	HopA1	0.781689	0.81592
275	HopA1	1.27807	0.857273
67	HopA1	4.72144	8.50236
273	HopA1	1.16402	1.026
220	HopAI1	4.14912	3.52605
51	HopAI1	2.26531	2.12617
272	HopAI1	0.931669	0.608948
154	HopAI1	1.42151	1.28166
293	HopAI1	0.522014	0.590897
381	HopAI1	0.340982	0.632182
309	HopAI1	0.336437	0.529837
342	HopAI1	4.26923	3.57006
201	HopAI1	2.68815	2.99964
196	HopAI1	1.40079	1.31771
52	HopAI1	2.56524	3.2038
324	HopAI1	2.98415	3.52538
298	HopAI1	0.29053	0.30935
212	HopAI1	0.386261	0.388657
67	HopAI1	11.6864	9.97778
11	HopAI1	1.61301	1.74397
288	HopAF1	-0.0807969	-0.0616123
227	HopAF1	0.221337	0.258039
220	HopAF1	1.02932	0.809491
51	HopAF1	0.667558	0.614456
272	HopAF1	0.883517	0.885454
245	HopAF1	1.22019	0.844753
176	HopAF1	-0.0920579	-0.104651
342	HopAF1	1.1226	1.81019
201	HopAF1	1.55619	1.31388
261	HopAF1	0.0745221	0.0611031
278	HopAF1	0.213864	0.158655
105	HopAF1	0.348889	0.64657
275	HopAF1	0.358116	0.346947
67	HopAF1	11.648	10.4782
52	HopAF1	1.0874	1.33674
212	HopAF1	0.145923	0.1559
227	HopM1	-0.128421	-0.0884322
26	HopM1	-0.218934	-0.0795644
303	AvrPto	0.040234	0.128626
263	AvrPto	0.202596	0.218248
209	AvrPto	0.577901	0.716994
178	AvrPto	-0.156268	-0.110392
345	AvrPto	0.546826	0.383115
68	AvrPto	0.0124316	0.0296947
237	AvrPto	1.55503	1.04579
224	AvrPto	0.0418563	0.0491059
280	AvrPto	0.0563722	-0.0414496
292	AvrPto	0.0571632	0.0615882
237	HopA1	3.34504	2.72941
303	HopA1	0.123548	0.113251
53	HopA1	1.04292	0.530116
178	HopA1	-0.123353	-0.0917007
150	HopA1	1.34342	1.99642
70	HopA1	-0.247107	-0.211639
345	HopA1	1.31536	1.38016
224	HopA1	0.14021	0.105872
280	HopA1	0.0536173	0.0472345
292	HopA1	0.109242	0.143234
327	HopA1	3.2443	2.95752
285	HopA1	0.813298	0.902187
68	HopA1	0.0167906	0.0273656
191	HopA1	0.43271	0.552552
286	HopA1	1.01136	1.30748
237	HopAI1	4.40599	4.23079
52	HopAI1	1.46392	2.06491
279	HopAI1	1.01484	1.50744
159	HopAI1	-0.377126	0.518331
297	HopAI1	0.20493	0.568742
387	HopAI1	0.72978	1.02047
345	HopAI1	0.845846	1.03982
352	HopAI1	0.114569	0.116465
224	HopAI1	0.236955	0.186153
221	HopAI1	0.929329	1.46264
53	HopAI1	0.328805	0.247027
327	HopAI1	10.658	12.9451
301	HopAI1	12.69	16.5263
264	HopAI1	0.727001	0.598934
68	HopAI1	0.0569997	0.0689805
303	HopAF1	-0.0671371	0.0859073
239	HopAF1	0.527467	0.469705
237	HopAF1	1.15149	1.0871
52	HopAF1	0.628337	0.855749
279	HopAF1	1.76975	1.89089
263	HopAF1	0.273366	0.31215
178	HopAF1	-0.114215	-0.125379
352	HopAF1	-0.0837234	-0.0646713
224	HopAF1	0.0757923	0.0745476
280	HopAF1	0.0453257	0.0234916
292	HopAF1	0.0297304	0.0262851
147	HopAF1	0.7173	0.781988
285	HopAF1	0.422347	0.53341
68	HopAF1	0.0326081	0.0279416
53	HopAF1	0.168123	0.151564
217	HopAF1	0.134782	-0.112749
239	HopM1	-0.120756	-0.0995303
29	HopM1	-0.15335	0.068451
305	AvrPto	0.661174	0.640776
296	AvrPto	0.114803	0.121662
239	AvrPto	-0.305603	0.284543
190	AvrPto	-0.152829	-0.144748
315	AvrPto	0.596588	0.496947
73	AvrPto	3.93669	2.71993
245	AvrPto	0.480976	0.509317
241	AvrPto	0.0630707	0.0663944
299	AvrPto	0.390697	0.35046
293	AvrPto	0.143182	0.118894
245	HopA1	1.87874	1.35353
305	HopA1	1.09924	1.58536
66	HopA1	0.505207	0.499987
190	HopA1	-0.159367	0.06463
257	HopA1	0.673777	0.72638
55	HopA1	0.419913	0.598537
315	HopA1	0.992218	1.55906
241	HopA1	0.126184	0.134759
299	HopA1	1.8095	2.22737
293	HopA1	0.745971	0.558606
340	HopA1	0.0467457	0.026502
301	HopA1	11.2654	10.0301
73	HopA1	5.30231	4.79593
311	HopA1	0.524704	0.696431
290	HopA1	0.647343	0.521586
245	HopAI1	2.91701	2.18228
53	HopAI1	0.415495	0.203417
296	HopAI1	0.605716	0.650594
161	HopAI1	2.65457	1.6539
302	HopAI1	0.451241	0.793405
389	HopAI1	5.03328	3.65672
315	HopAI1	1.28892	1.74417
360	HopAI1	0.109948	-0.129905
241	HopAI1	0.0957826	0.149278
223	HopAI1	1.18706	0.73909
66	HopAI1	0.571804	0.598859
340	HopAI1	0.058402	0.0982695
317	HopAI1	0.261615	0.861265
266	HopAI1	2.23482	1.80716
73	HopAI1	8.52066	8.12505
305	HopAF1	0.713422	0.649428
265	HopAF1	0.126971	-0.0919722
245	HopAF1	0.85526	0.964091
53	HopAF1	0.092436	0.266364
296	HopAF1	0.17668	0.242171
296	HopAF1	0.0653238	0.078539
190	HopAF1	-0.093456	-0.078715
360	HopAF1	-0.0706045	0.0752281
241	HopAF1	0.0940423	0.057716
299	HopAF1	1.12939	1.175
293	HopAF1	0.229427	0.420403
196	HopAF1	0.659849	1.02225
301	HopAF1	1.81212	3.37375
73	HopAF1	4.81752	7.02219
66	HopAF1	0.0936623	0.0870667
257	HopAF1	0.198412	0.295406
317	HopAF1	0.656022	0.390142
265	HopM1	-0.119781	-0.109511
161	HopM1	0.459421	-0.151549
310	AvrPto	0.0812196	-0.140961
298	AvrPto	0.0687544	0.123806
242	AvrPto	-0.228522	0.246181
199	AvrPto	0.112319	0.124182
322	AvrPto	0.447387	0.382291
85	AvrPto	-0.0192711	0.0224595
289	AvrPto	0.332823	0.41536
247	AvrPto	0.130186	0.140982
316	AvrPto	-0.040856	-0.0357217
302	AvrPto	0.0965142	0.115138
289	HopA1	0.865016	0.778679
310	HopA1	0.0485801	0.0480421
71	HopA1	0.384531	0.351057
199	HopA1	0.408202	0.259145
188	HopA1	3.12832	4.59237
370	HopA1	-0.198185	0.0987726
322	HopA1	0.677595	0.773502
247	HopA1	0.453521	0.456559
316	HopA1	0.0995285	0.0764438
302	HopA1	0.611576	0.456504
343	HopA1	0.0215545	0.0165976
326	HopA1	2.5739	3.04452
85	HopA1	0.00804247	0.00717389
385	HopA1	1.62421	1.56164
295	HopA1	0.389696	0.425803
289	HopAI1	1.19413	1.2142
66	HopAI1	0.642584	0.448626
299	HopAI1	1.42272	0.781356
164	HopAI1	1.72444	2.3941
303	HopAI1	-0.325586	0.230767
153	HopAI1	1.78456	1.66831
322	HopAI1	0.768214	1.22708
367	HopAI1	0.0841923	-0.136503
247	HopAI1	0.552489	0.467865
251	HopAI1	0.536282	0.781807
71	HopAI1	0.218247	0.22676
343	HopAI1	-0.0243539	0.0192142
326	HopAI1	3.32801	3.27537
273	HopAI1	1.4641	1.36488
85	HopAI1	0.0275474	0.0313225
310	HopAF1	-0.0861807	-0.0674911
271	HopAF1	0.271515	0.405639
289	HopAF1	0.81568	0.752344
66	HopAF1	0.32956	0.378241
299	HopAF1	0.902004	0.762057
298	HopAF1	0.187253	0.260221
199	HopAF1	0.142109	0.131829
367	HopAF1	0.0699055	-0.0805729
247	HopAF1	0.368557	0.268226
316	HopAF1	0.0644283	0.052611
302	HopAF1	0.197327	0.223451
221	HopAF1	1.61741	0.774058
326	HopAF1	1.01062	1.38504
85	HopAF1	0.0105211	0.0155839
71	HopAF1	-0.023549	0.025005
281	HopAF1	0.105724	-0.105754
354	HopAF1	0.294688	0.145752
271	HopM1	-0.10035	-0.078409
202	HopM1	-0.12536	-0.0957629
333	AvrPto	-0.032561	-0.10323
319	AvrPto	0.0682648	0.076616
264	AvrPto	0.238129	0.33932
225	AvrPto	-0.184105	-0.0834845
326	AvrPto	1.02181	1.16127
147	AvrPto	0.189527	0.242591
304	AvrPto	1.56365	1.28757
251	AvrPto	0.506008	0.503983
318	AvrPto	1.0767	0.914594
304	AvrPto	1.41419	1.35864
304	HopA1	2.76138	3.56956
333	HopA1	0.0537742	0.0338121
72	HopA1	3.37235	2.88189
225	HopA1	-0.113015	0.0842486
181	HopA1	-0.221769	-0.202983
149	HopA1	8.10335	5.49408
326	HopA1	2.39145	3.73344
251	HopA1	1.21996	1.38806
318	HopA1	3.748	4.85376
304	HopA1	4.98136	5.31227
357	HopA1	0.611334	0.663737
345	HopA1	0.162864	0.134715
147	HopA1	0.552737	0.466925
209	HopA1	0.708743	0.639065
338	HopA1	0.553627	0.485257
304	HopAI1	4.18619	6.23254
71	HopAI1	0.246523	0.128762
323	HopAI1	2.06936	0.716243
174	HopAI1	0.49073	0.491855
305	HopAI1	0.642621	1.59488
89	HopAI1	1.90545	1.61849
326	HopAI1	3.20524	4.15957
368	HopAI1	1.35606	1.11685
251	HopAI1	1.58139	1.74502
274	HopAI1	1.00044	1.10976
72	HopAI1	3.21961	2.66246
357	HopAI1	1.56345	1.555
348	HopAI1	0.232424	0.634464
288	HopAI1	0.153151	0.169475
147	HopAI1	1.17434	1.10953
333	HopAF1	-0.107763	-0.108336
273	HopAF1	0.0880475	0.0602341
304	HopAF1	1.85299	1.77577
71	HopAF1	0.155318	0.243331
323	HopAF1	1.76948	1.37526
319	HopAF1	0.181307	0.164744
225	HopAF1	-0.0945162	-0.126296
368	HopAF1	0.198739	0.262215
251	HopAF1	0.973965	0.662362
318	HopAF1	2.85193	2.84971
304	HopAF1	2.79226	2.14384
223	HopAF1	0.49854	0.560937
345	HopAF1	0.116081	-0.0817148
147	HopAF1	0.471867	0.515579
72	HopAF1	2.31085	1.79237
289	HopAF1	0.876396	0.929369
365	HopAF1	0.763339	0.666804
273	HopM1	-0.106271	-0.110863
243	HopM1	-0.1885	-0.122156
334	AvrPto	0.156016	0.153092
324	AvrPto	0.0750125	0.158296
266	AvrPto	-0.232444	-0.243277
230	AvrPto	-0.142085	0.118391
331	AvrPto	0.418546	0.155479
211	AvrPto	-0.0162156	0.0229046
313	AvrPto	1.15555	0.850811
274	AvrPto	0.702622	0.671856
323	AvrPto	0.405739	0.605993
313	AvrPto	0.833639	0.997061
313	HopA1	1.81849	2.43417
334	HopA1	0.397058	0.540185
76	HopA1	0	-0.348286
230	HopA1	0.216123	0.514492
269	HopA1	-0.179416	-0.182361
308	HopA1	-0.14793	-0.203566
331	HopA1	0.278828	0.534636
274	HopA1	3.47645	3.1655
323	HopA1	3.88339	3.87334
313	HopA1	4.06261	4.10762
360	HopA1	0.00661831	-0.014377
348	HopA1	0.810844	0.933585
211	HopA1	0.00598325	-0.00457266
271	HopA1	1.74039	1.8535
315	HopA1	1.80551	1.51606
313	HopAI1	4.06227	2.65874
72	HopAI1	3.78378	4.09343
327	HopAI1	1.10861	1.02961
189	HopAI1	0.238048	0.429438
310	HopAI1	0.375327	0.269167
47	HopAI1	0.473075	0.667681
331	HopAI1	0.372753	0.433126
371	HopAI1	0.194517	0.150001
274	HopAI1	5.31013	4.09852
289	HopAI1	0.526117	0.885968
76	HopAI1	0.255116	0.258718
360	HopAI1	0.0469437	0.0623731
355	HopAI1	1.38896	0.478488
290	HopAI1	1.48076	1.4021
211	HopAI1	0.045843	0.0380225
334	HopAF1	0.118621	0.122037
311	HopAF1	0.463838	0.349849
313	HopAF1	1.49913	1.27975
72	HopAF1	4.11081	3.71915
327	HopAF1	2.07565	1.9167
324	HopAF1	0.544802	0.431809
230	HopAF1	0.118407	-0.0952558
371	HopAF1	0.0347756	0.052286
274	HopAF1	1.66664	1.42194
323	HopAF1	2.36041	2.32768
313	HopAF1	2.22725	1.85262
250	HopAF1	0.579918	1.84289
348	HopAF1	0.329896	0.344949
211	HopAF1	0.0115203	0.0147067
76	HopAF1	0.0360535	0.0513821
297	HopAF1	0.106804	-0.105414
375	HopAF1	0.443962	0.477227
311	HopM1	-0.0850793	-0.0957621
267	HopM1	-0.151295	-0.0839292
337	AvrPto	0.074294	0.178847
327	AvrPto	1.30639	1.39321
321	AvrPto	-0.174745	-0.22367
257	AvrPto	0.0945875	0.287752
336	AvrPto	0.280008	0.240184
219	AvrPto	0.0358929	0.0350006
318	AvrPto	2.32539	1.92023
277	AvrPto	0.0460606	0.0917383
330	AvrPto	-0.0467297	0.0459403
329	AvrPto	0.257032	0.261661
318	HopA1	2.59037	4.00223
337	HopA1	0.233541	0.305569
81	HopA1	-0.243914	-0.408198
257	HopA1	0.783874	1.06253
212	HopA1	0.217724	0.185912
69	HopA1	0.281715	-0.151919
336	HopA1	0.184554	0.318954
277	HopA1	0.39288	0.340858
330	HopA1	0.117305	0.121112
329	HopA1	2.16798	1.91164
263	HopA1	0.378857	0.350159
355	HopA1	1.61513	1.67654
219	HopA1	0.109013	0.105264
267	HopA1	0.861716	0.939045
322	HopA1	1.33063	1.12194
318	HopAI1	6.50233	7.25675
76	HopAI1	0.18091	0.117142
329	HopAI1	1.40299	0.602279
204	HopAI1	0.220227	0.62049
311	HopAI1	0.686513	0.829847
289	HopAI1	0.427298	0.794504
336	HopAI1	0.334265	0.436254
372	HopAI1	0.420403	0.396576
277	HopAI1	0.274797	0.290597
304	HopAI1	3.3647	3.20579
81	HopAI1	0.138549	0.124346
263	HopAI1	0.991798	0.979585
361	HopAI1	0.0803911	0.106159
315	HopAI1	1.89666	1.70582
219	HopAI1	0.141075	0.152594
337	HopAF1	0.0558881	0.0611756
314	HopAF1	-0.113858	-0.104216
318	HopAF1	1.85717	1.63112
76	HopAF1	0.193909	0.177022
329	HopAF1	0.377368	0.176185
327	HopAF1	1.46036	2.57717
257	HopAF1	0.163542	0.11675
372	HopAF1	0.13695	0.165299
277	HopAF1	0.228474	0.167874
330	HopAF1	0.0458702	0.0369434
329	HopAF1	0.388147	0.447958
384	HopAF1	0.79708	1.03786
355	HopAF1	0.750724	0.682259
219	HopAF1	0.0685685	0.0456834
81	HopAF1	0.0155529	0.0375596
320	HopAF1	-0.100106	-0.110438
377	HopAF1	1.01054	1.25164
314	HopM1	-0.102175	-0.0613492
276	HopM1	-0.13795	-0.13117
358	AvrPto	-0.11471	-0.109148
340	AvrPto	0.0133355	0.0114774
335	AvrPto	-0.363567	-0.262211
264	AvrPto	0.199023	0.360608
353	AvrPto	0.369945	0.255739
221	AvrPto	1.05766	1.09352
339	AvrPto	1.76104	1.16489
301	AvrPto	14.9003	13.3585
339	AvrPto	0.68734	0.745219
338	AvrPto	0.294642	0.332265
339	HopA1	2.2915	4.28683
358	HopA1	0.0854272	0.0526364
82	HopA1	-0.418703	-0.346869
264	HopA1	1.14321	1.73678
207	HopA1	0.108915	-0.138116
15	HopA1	-0.19853	-0.138567
353	HopA1	0.505089	0.488394
301	HopA1	36.1404	34.7724
339	HopA1	3.59548	4.05606
338	HopA1	1.33476	1.30597
363	HopA1	0.138619	0.122009
361	HopA1	0.290247	0.120927
221	HopA1	2.29503	2.11131
145	HopA1	0.992361	1.25002
323	HopA1	3.18489	3.45761
339	HopAI1	3.83326	3.71283
81	HopAI1	0.138477	0.114335
357	HopAI1	0.988007	0.908949
207	HopAI1	0.618002	0.719863
316	HopAI1	0.311356	0.201866
104	HopAI1	2.32651	3.42016
353	HopAI1	0.457101	0.476108
383	HopAI1	4.92568	4.10448
301	HopAI1	74.0777	74.9951
339	HopAI1	1.53287	2.11644
82	HopAI1	0.0245107	0.023814
363	HopAI1	0.238766	0.328609
364	HopAI1	0.266882	0.439516
368	HopAI1	0.433036	0.421799
221	HopAI1	5.02232	3.74667
358	HopAF1	-0.0567974	-0.0588122
350	HopAF1	0.242262	0.209959
339	HopAF1	1.32603	1.51144
81	HopAF1	0.127245	0.174619
357	HopAF1	0.769582	0.553898
340	HopAF1	0.0198905	0.0178011
264	HopAF1	0.134541	0.161366
383	HopAF1	1.22076	1.46622
301	HopAF1	23.5508	24.8563
339	HopAF1	1.88266	1.95824
338	HopAF1	0.394928	0.284186
274	HopAF1	0.806064	0.610803
361	HopAF1	0.199599	0.173663
221	HopAF1	1.49688	1.51393
82	HopAF1	-0.0281966	0.0363235
357	HopAF1	0.43573	0.359208
282	HopAF1	0.178543	0.159143
350	HopM1	-0.0921187	-0.0805571
382	HopM1	0.136078	-0.11705
359	AvrPto	0.0894398	-0.141158
343	AvrPto	0.0145472	0.0105196
373	AvrPto	-0.242962	-0.195441
266	AvrPto	-0.194148	-0.167786
355	AvrPto	0.795505	0.628564
223	AvrPto	0.254151	0.261
348	AvrPto	0.571801	0.492594
307	AvrPto	0.0712936	0.0884287
341	AvrPto	0.0598559	0.0520467
349	AvrPto	0.0354623	0.0195484
348	HopA1	1.23483	1.20684
359	HopA1	0.0600171	0.0182499
113	HopA1	-0.277797	-0.327986
266	HopA1	-0.0966325	-0.0553973
205	HopA1	-0.153414	-0.187106
222	HopA1	-0.199619	-0.167843
355	HopA1	2.91384	2.65375
307	HopA1	0.345616	0.240706
341	HopA1	0.203179	0.203642
349	HopA1	0.0321439	0.0378729
367	HopA1	0.016704	0.0251105
377	HopA1	3.95993	5.24004
223	HopA1	1.1517	0.959971
319	HopA1	0.347535	0.412098
350	HopA1	1.14178	0.832154
348	HopAI1	1.6849	2.00882
82	HopAI1	-0.127566	-0.104551
366	HopAI1	1.12028	1.17729
209	HopAI1	1.2856	1.35948
320	HopAI1	-0.318115	0.193119
156	HopAI1	1.83666	1.34655
355	HopAI1	1.62258	1.72009
384	HopAI1	11.546	11.3961
307	HopAI1	0.456409	0.391665
342	HopAI1	2.25978	1.75853
113	HopAI1	0.0647114	0.0815333
367	HopAI1	0.0507371	0.0594211
377	HopAI1	0.0951141	0.0703571
364	HopAI1	0.388782	0.602061
223	HopAI1	0.794452	0.998438
359	HopAF1	-0.0829687	-0.0925923
387	HopAF1	0.0599816	0.178312
348	HopAF1	0.599165	0.53617
82	HopAF1	-0.118685	0.14608
366	HopAF1	1.44023	1.3809
343	HopAF1	0.00561729	-0.0060748
266	HopAF1	-0.097136	-0.123499
384	HopAF1	5.0993	3.90314
307	HopAF1	0.208185	0.195967
341	HopAF1	0.117067	0.147982
349	HopAF1	0.0132493	0.0146046
325	HopAF1	0.788635	0.666609
377	HopAF1	2.65479	2.23232
223	HopAF1	0.713309	0.856825
113	HopAF1	-0.0247027	-0.0323511
363	HopAF1	-0.098583	-0.125303
387	HopM1	-0.113453	-0.137545
84	HopM1	-0.150054	-0.0940497
362	AvrPto	0.0718342	-0.10881
348	AvrPto	1.18322	1.70467
389	AvrPto	1.71851	2.63047
389	AvrPto	3.71928	4.11843
364	AvrPto	0.584673	0.475522
234	AvrPto	-0.0187707	-0.0265808
370	AvrPto	-0.136244	-0.0862808
361	AvrPto	0.78604	0.710606
381	AvrPto	0.111756	0.0949192
366	AvrPto	0.388437	0.43626
370	HopA1	0.168479	0.20755
362	HopA1	0.0604509	0.0225047
248	HopA1	2.95881	2.21966
389	HopA1	12.1092	16.3847
375	HopA1	0.531676	0.320445
268	HopA1	-0.202943	-0.267838
364	HopA1	0.649917	0.609949
361	HopA1	1.45025	1.49365
381	HopA1	0.472284	0.468422
366	HopA1	3.81684	4.07608
368	HopA1	0.246637	0.282827
383	HopA1	1.30975	1.09866
234	HopA1	0.0112077	0.0117425
324	HopA1	0.817953	0.922773
357	HopA1	1.39446	1.25833
370	HopAI1	-0.395717	-0.191666
91	HopAI1	6.94108	6.12854
379	HopAI1	1.43062	1.03667
210	HopAI1	0.4087	0.403554
330	HopAI1	-0.197356	0.217304
149	HopAI1	1.20836	1.62069
364	HopAI1	0.69439	0.634826
386	HopAI1	0.0821708	0.131611
361	HopAI1	3.01227	3.2402
376	HopAI1	1.08434	1.63813
252	HopAI1	1.07404	1.2381
368	HopAI1	0.551795	1.15183
387	HopAI1	0.592635	0.586081
387	HopAI1	0.974904	0.96786
234	HopAI1	0.0272392	0.0411738
362	HopAF1	-0.130695	-0.0957926
389	HopAF1	1.48164	1.72395
370	HopAF1	-0.0771731	-0.16518
91	HopAF1	2.77164	3.26643
379	HopAF1	1.03838	0.853985
348	HopAF1	0.607487	0.688077
389	HopAF1	0.617308	1.0183
386	HopAF1	-0.0706045	-0.0661544
361	HopAF1	0.753673	0.889323
381	HopAF1	0.361511	0.327913
366	HopAF1	1.22958	0.620134
342	HopAF1	0.843245	0.802726
383	HopAF1	0.49412	0.341637
234	HopAF1	0.0172736	-0.0193353
252	HopAF1	0.353982	0.369932
379	HopAF1	0.535438	1.00384
389	HopM1	-0.0749092	0.0925809
120	HopM1	-0.140892	0.129378

## Sheet: SLCA_P_scatternm3
Kinase	Effector	Probe T3	Probe T4
158	AvrPto	0.364486	0.436668
1	AvrPto	0.175494	0.423437
80	AvrPto	0.168965	0.116602
235	AvrPto	0.850854	0.835514
3	AvrPto	0.110891	0.140186
7	AvrPto	0.915021	0.495363
11	AvrPto	2.49017	2.69894
10	AvrPto	0.582396	0.490237
24	AvrPto	0.0424628	1.41621
37	AvrPto	0.259485	0.263051
120	AvrPto	0.814288	0.688129
7	HopA1	2.94693	2.30517
158	HopA1	3.63408	1.32919
31	HopA1	3.30235	3.18471
80	HopA1	0.567354	0.39535
379	HopA1	1.74635	1.57631
269	HopA1	0.659157	0.222438
235	HopA1	3.87965	2.88335
11	HopA1	4.96264	4.29704
10	HopA1	1.95017	1.86704
24	HopA1	1.6726	0.0811008
1	HopA1	0.157788	0.169537
368	HopA1	0.433545	0.388397
3	HopA1	0.11013	0.119502
26	HopA1	1.18076	1.18932
150	HopA1	1.3419	1.76788
7	HopAI1	3.57376	3.87692
10	HopAI1	5.03163	5.74268
105	HopAI1	0.625686	0.92835
16	HopAI1	0.399328	0.324707
269	HopAI1	0.330803	0.389116
333	HopAI1	-0.388413	0.204463
235	HopAI1	2.55983	3.24968
388	HopAI1	0.471924	2.17736
11	HopAI1	6.76016	16.4291
6	HopAI1	0.773573	0.857611
31	HopAI1	2.72894	3.47341
1	HopAI1	0.234649	0.270751
37	HopAI1	0.733805	0.446534
6	HopAI1	0.1926	0.182868
3	HopAI1	0.368649	0.279608
158	HopAF1	0.628052	0.751222
122	HopAF1	-0.131385	-0.152876
7	HopAF1	1.42006	1.09065
10	HopAF1	4.8483	2.62401
105	HopAF1	0.637752	0.6208
1	HopAF1	0.138201	0.185265
80	HopAF1	0.0950256	0.0443844
388	HopAF1	0.130098	0.0851612
11	HopAF1	3.67498	3.14798
10	HopAF1	1.07004	0.834711
24	HopAF1	0.128849	0.0663428
9	HopAF1	1.71554	1.26326
37	HopAF1	0.466584	0.45622
3	HopAF1	0.122748	0.188606
31	HopAF1	1.04812	1.11709
91	HopAF1	2.155	1.968
122	HopM1	-0.0835375	-0.0699657
159	AvrPto	0.0989193	-0.129442
7	AvrPto	0.796901	0.697149
83	AvrPto	-0.113637	-0.128328
250	AvrPto	0.958088	0.785022
5	AvrPto	0.0266785	0.0227427
89	AvrPto	1.23459	1.7995
37	AvrPto	1.24841	0.966625
16	AvrPto	0.0623371	-0.0384607
220	AvrPto	0.74398	0.826833
63	AvrPto	1.02512	0.867757
262	AvrPto	0.552854	0.42342
89	HopA1	3.3936	2.75649
159	HopA1	0.15073	0.0311526
32	HopA1	0.329609	0.310894
83	HopA1	-0.0574266	0.0498421
297	HopA1	-0.169016	-0.253764
279	HopA1	6.49177	4.00871
250	HopA1	3.12868	2.63076
37	HopA1	3.48417	3.34646
16	HopA1	0.165028	0.132434
220	HopA1	4.30778	4.02661
7	HopA1	1.9996	2.01108
37	HopA1	0.831204	0.673337
5	HopA1	0.0112025	0.0166172
29	HopA1	-0.133967	-0.10699
158	HopA1	1.25217	1.19092
89	HopAI1	6.12718	3.1288
31	HopAI1	3.57606	3.20405
113	HopAI1	1.00339	0.936971
24	HopAI1	0.182817	0.219025
270	HopAI1	0.233995	0.324462
334	HopAI1	0.579877	0.542687
250	HopAI1	1.75357	1.44348
86	HopAI1	3.86798	4.01373
37	HopAI1	3.60709	11.9024
9	HopAI1	1.7811	2.46172
32	HopAI1	0.429294	0.465169
7	HopAI1	4.73542	2.69209
63	HopAI1	2.4106	1.98031
33	HopAI1	0.212857	0.222439
5	HopAI1	0.0247524	0.0380656
159	HopAF1	-0.0596521	-0.115002
151	HopAF1	1.17226	1.02553
89	HopAF1	1.99786	2.37819
31	HopAF1	1.56544	1.28511
113	HopAF1	0.0706872	0.14142
7	HopAF1	0.772006	1.12624
83	HopAF1	-0.0630033	-0.0979924
86	HopAF1	1.897	1.31994
37	HopAF1	2.26674	2.37849
16	HopAF1	0.0635103	0.145405
220	HopAF1	1.21982	1.10473
31	HopAF1	0.848402	0.924569
52	HopAF1	0.197669	0.328903
5	HopAF1	0.0226224	0.0277599
32	HopAF1	0.120594	0.126415
146	HopAF1	-0.15979	-0.101184
151	HopM1	0.0868521	-0.0778155
189	AvrPto	0.142298	0.171133
47	AvrPto	0.179804	0.270223
89	AvrPto	1.1821	1.34255
255	AvrPto	0.557266	0.74682
6	AvrPto	0.208765	0.345176
104	AvrPto	2.03373	1.40341
92	AvrPto	0.876886	0.499547
36	AvrPto	0.174034	0.112114
229	AvrPto	0.230796	0.239794
92	AvrPto	0.1087	0.0580076
104	HopA1	3.96758	3.38975
189	HopA1	0.254843	0.299643
33	HopA1	1.08057	1.39557
89	HopA1	3.93449	3.40402
212	HopA1	-0.0832787	0.161833
262	HopA1	0.722324	0.295206
255	HopA1	1.59762	2.25793
92	HopA1	3.0566	2.65116
36	HopA1	0.412456	0.43602
229	HopA1	0.584503	0.792739
47	HopA1	0.321028	0.291391
63	HopA1	0.124199	0.0959226
6	HopA1	0.339074	0.366098
84	HopA1	-0.147348	-0.0747466
164	HopA1	2.30187	1.9491
104	HopAI1	5.33513	3.8581
32	HopAI1	0.418474	0.265033
150	HopAI1	0.659794	0.605422
36	HopAI1	0.624795	0.879818
271	HopAI1	3.20628	2.07493
337	HopAI1	0.617115	0.311342
255	HopAI1	1.67923	1.60522
126	HopAI1	0.163331	0.136138
92	HopAI1	5.11064	2.8224
20	HopAI1	4.52415	3.41398
33	HopAI1	1.10563	1.2194
47	HopAI1	0.774115	0.59311
66	HopAI1	0.212498	0.155488
38	HopAI1	0.878775	1.54686
6	HopAI1	0.452403	0.691812
189	HopAF1	0.176082	0.0625669
153	HopAF1	0.889962	0.996506
104	HopAF1	3.50962	2.47353
32	HopAF1	0.204626	0.25883
150	HopAF1	1.39847	1.332
47	HopAF1	0.134616	0.193012
89	HopAF1	0.288013	0.358362
126	HopAF1	0.148081	0.117193
92	HopAF1	1.98435	1.77649
36	HopAF1	0.345891	0.332128
229	HopAF1	0.447316	0.420006
37	HopAF1	0.451952	0.562768
63	HopAF1	1.26	1.6696
6	HopAF1	0.42497	0.335967
33	HopAF1	0.457948	0.482604
149	HopAF1	0.59464	0.781855
153	HopM1	-0.0763193	0.0370424
204	AvrPto	0.144655	-0.123136
49	AvrPto	0.0367762	0.0457119
104	AvrPto	1.71442	1.8291
259	AvrPto	0.814259	0.936595
9	AvrPto	1.82916	1.41897
143	AvrPto	0.50756	1.27673
142	AvrPto	0.0972004	0.0980946
105	AvrPto	0.147778	0.12326
236	AvrPto	0.0391202	0.059015
149	AvrPto	0.351465	0.280429
11	AvrPto	0.216093	0.251023
143	HopA1	2.57454	2.38965
204	HopA1	0.123747	0.125033
35	HopA1	0.792777	1.04877
104	HopA1	8.87764	7.42792
320	HopA1	-0.266823	-0.3039
104	HopA1	15.5033	4.53925
259	HopA1	3.67797	2.07118
142	HopA1	0.141725	0.119493
105	HopA1	0.61366	0.526563
236	HopA1	0.0752811	0.0483934
49	HopA1	0.145689	0.138398
67	HopA1	17.4868	17.7083
9	HopA1	3.66188	2.98407
120	HopA1	1.79653	1.72422
196	HopA1	0.702483	0.800403
143	HopAI1	3.50195	3.15666
33	HopAI1	1.28754	1.13712
151	HopAI1	1.81857	1.69745
80	HopAI1	1.00928	0.955758
273	HopAI1	1.80357	1.90407
338	HopAI1	1.17503	0.956011
259	HopAI1	2.19625	2.09255
133	HopAI1	0.369005	0.450283
142	HopAI1	0.234938	0.17577
377	HopAI1	3.84524	4.01822
35	HopAI1	0.213483	0.209579
49	HopAI1	0.25367	0.261167
67	HopAI1	12.6137	11.1981
54	HopAI1	0.712799	0.778958
9	HopAI1	7.91818	6.375
204	HopAF1	-0.0904968	-0.0584312
154	HopAF1	0.316262	0.342999
143	HopAF1	1.00591	1.09844
33	HopAF1	0.559899	0.76492
151	HopAF1	2.34422	2.70457
49	HopAF1	0.0177729	0.0263511
104	HopAF1	0.149651	0.255557
133	HopAF1	0.179034	0.144566
142	HopAF1	0.121333	0.135168
105	HopAF1	0.764483	0.745904
236	HopAF1	0.0284707	0.0161182
40	HopAF1	0.352395	0.56362
67	HopAF1	7.03876	7.66434
9	HopAF1	2.74881	2.78358
35	HopAF1	0.0975882	0.107896
150	HopAF1	1.72912	1.0913
154	HopM1	-0.0882923	-0.0502556
226	AvrPto	0.166965	0.111172
54	AvrPto	0.305619	0.29366
152	AvrPto	0.126464	0.257895
115	AvrPto	-0.136457	-0.166406
260	AvrPto	0.415344	0.537046
17	AvrPto	0.0959505	0.0807375
149	AvrPto	0.724147	0.742754
144	AvrPto	0.0573039	0.0585605
111	AvrPto	0.0607702	0.0465581
237	AvrPto	0.958444	0.865383
209	AvrPto	0.377838	0.278123
149	HopA1	2.62134	3.24301
226	HopA1	0.174216	0.18196
38	HopA1	1.24173	1.15036
115	HopA1	0.0809641	0.0982382
146	HopA1	-0.170345	-0.252077
91	HopA1	8.91683	10.5419
260	HopA1	0.814618	0.63799
144	HopA1	0.0749001	0.0755547
111	HopA1	0.119341	0.151978
237	HopA1	7.28216	6.21575
54	HopA1	0.48581	0.506306
86	HopA1	0.605563	1.03449
17	HopA1	0.191652	0.184757
161	HopA1	7.42894	4.12157
229	HopA1	0.360799	0.214892
149	HopAI1	2.72361	2.73679
35	HopAI1	0.343265	0.287992
158	HopAI1	0.898613	0.697103
83	HopAI1	0.442588	0.353959
278	HopAI1	0.628217	0.775816
341	HopAI1	0.550632	0.334792
260	HopAI1	0.519011	0.73233
179	HopAI1	-0.124311	-0.132817
144	HopAI1	0.0692932	-0.0512939
44	HopAI1	0.890054	0.88804
38	HopAI1	1.97507	1.84727
54	HopAI1	1.27043	0.932919
194	HopAI1	0.185332	0.143126
66	HopAI1	0.334937	0.29153
17	HopAI1	0.272846	0.347722
122	HopAI1	0.273739	-0.0948569
226	HopAF1	0.070225	0.0735077
164	HopAF1	0.223989	0.112685
149	HopAF1	0.885955	0.913595
35	HopAF1	0.252987	0.307469
158	HopAF1	0.594539	0.59211
54	HopAF1	0.093265	0.133856
115	HopAF1	-0.0868726	0.0778408
179	HopAF1	0.182879	-0.064494
144	HopAF1	0.0490891	0.100763
111	HopAF1	0.0620046	0.0555545
237	HopAF1	2.36255	2.41715
44	HopAF1	0.784799	0.691129
86	HopAF1	0.345641	0.483496
17	HopAF1	0.16444	0.179175
38	HopAF1	0.318336	0.282716
156	HopAF1	1.04684	0.591634
164	HopM1	-0.072719	-0.0560447
228	AvrPto	0.173004	0.115563
143	AvrPto	0.68268	0.750997
153	AvrPto	0.871888	1.00941
130	AvrPto	-0.1692	0.128404
275	AvrPto	0.547816	0.594027
20	AvrPto	3.26534	3.6668
153	AvrPto	0.376976	0.630778
148	AvrPto	0.0749188	0.0584391
119	AvrPto	0.273249	0.207826
246	AvrPto	0.0511177	0.0298151
235	AvrPto	0.406042	0.335552
153	HopA1	1.67198	1.91989
228	HopA1	0.0885741	0.0751883
39	HopA1	-0.365685	0.256962
130	HopA1	0.141491	0.0668474
189	HopA1	-0.299229	-0.297176
385	HopA1	3.26721	3.11719
275	HopA1	1.5945	1.50145
148	HopA1	0.152744	0.155342
119	HopA1	1.18807	1.32183
246	HopA1	0.11767	0.119875
143	HopA1	1.13858	1.14733
92	HopA1	0.11836	0.163866
20	HopA1	5.75548	6.07489
202	HopA1	0.284513	0.27686
235	HopA1	0.213986	0.295869
153	HopAI1	4.43047	3.41108
38	HopAI1	1.75971	1.28588
205	HopAI1	0.928984	0.700715
111	HopAI1	0.335479	0.298371
280	HopAI1	0.347235	0.247125
349	HopAI1	-0.373791	0.415086
275	HopAI1	1.12748	1.19175
206	HopAI1	0.47566	0.421219
148	HopAI1	0.178145	0.187932
47	HopAI1	0.34188	0.345987
39	HopAI1	0.0678433	0.0524558
143	HopAI1	2.30897	2.10369
201	HopAI1	0.499223	0.459862
80	HopAI1	1.11022	0.808033
20	HopAI1	8.64047	10.9691
191	HopAI1	1.37689	1.19457
228	HopAF1	0.0627381	-0.100716
176	HopAF1	-0.085359	-0.0990014
153	HopAF1	1.99205	1.31995
38	HopAF1	0.487799	0.634833
205	HopAF1	0.221042	0.265979
143	HopAF1	1.85587	1.38255
130	HopAF1	-0.0879174	-0.0870799
206	HopAF1	0.27065	0.182755
148	HopAF1	0.131182	0.16756
119	HopAF1	0.372815	0.392474
246	HopAF1	0.0711638	0.0862034
45	HopAF1	0.498283	1.03141
92	HopAF1	0.145824	0.1428
20	HopAF1	5.71128	4.22743
39	HopAF1	0.0319784	0.0481525
160	HopAF1	1.8356	1.23839
176	HopM1	-0.0647317	-0.0883973
233	AvrPto	0.122446	-0.0650922
207	AvrPto	0.0675262	0.0691531
154	AvrPto	-0.251686	0.371628
152	AvrPto	0.138122	0.25549
285	AvrPto	0.42873	0.542189
40	AvrPto	0.362082	0.408765
156	AvrPto	0.884734	0.909428
162	AvrPto	0.0515539	0.0743904
163	AvrPto	1.34798	1.33427
249	AvrPto	-0.0183563	0.0350411
301	AvrPto	3.59589	3.83712
156	HopA1	1.65339	1.55822
233	HopA1	0.031623	0.0441526
42	HopA1	-0.357752	-0.430604
152	HopA1	0.817582	0.591836
289	HopA1	0.431591	0.729014
295	HopA1	1.19285	0.886143
285	HopA1	0.870402	0.711245
162	HopA1	0.0514219	0.306831
163	HopA1	5.2501	6.42509
249	HopA1	0.0433141	0.0346503
244	HopA1	0.275396	0.246408
120	HopA1	1.73594	1.14222
40	HopA1	0.996028	0.91703
243	HopA1	0.87835	0.448204
248	HopA1	0.404995	0.844172
156	HopAI1	2.95714	2.5214
39	HopAI1	0.157767	0.0683123
229	HopAI1	0.788981	0.857312
119	HopAI1	0.728785	0.618706
281	HopAI1	0.250527	0.301219
358	HopAI1	-0.427618	0.258697
285	HopAI1	0.929136	1.09525
208	HopAI1	0.0654148	-0.0896588
162	HopAI1	0.103392	0.0694659
389	HopAI1	1.97186	2.19435
42	HopAI1	0.130838	0.107036
244	HopAI1	0.670601	0.691276
212	HopAI1	0.497895	0.408171
89	HopAI1	2.34711	2.89651
40	HopAI1	2.13415	2.98509
350	HopAI1	0.806029	0.912514
233	HopAF1	-0.0802049	0.0949995
191	HopAF1	0.303942	0.249454
156	HopAF1	1.10436	0.899493
39	HopAF1	0.248127	0.269447
229	HopAF1	0.582428	0.581168
207	HopAF1	0.256505	0.287448
152	HopAF1	0.363888	0.633841
208	HopAF1	0.108417	0.0517357
162	HopAF1	0.0618013	0.106823
163	HopAF1	3.49432	4.84567
249	HopAF1	0.0142617	0.0180509
51	HopAF1	0.414691	0.483063
120	HopAF1	0.777361	0.663491
40	HopAF1	0.766892	0.961496
42	HopAF1	0.0448656	0.0541594
181	HopAF1	0.145871	-0.0920406
191	HopM1	-0.0638998	-0.0779221
253	AvrPto	0.160932	0.151441
216	AvrPto	-0.0102501	-0.0105678
165	AvrPto	-0.281853	0.364088
156	AvrPto	0.514627	0.564056
286	AvrPto	0.370837	0.590935
43	AvrPto	0.0182897	0.0143562
160	AvrPto	2.37559	2.47576
194	AvrPto	0.212244	0.332815
210	AvrPto	-0.051869	0.0461271
254	AvrPto	0.0633791	0.0590182
326	AvrPto	0.402476	0.288794
160	HopA1	2.95399	3.37353
253	HopA1	0.100571	0.11824
44	HopA1	1.35563	1.53364
156	HopA1	2.23365	2.82478
156	HopA1	0.17153	0.334305
238	HopA1	-0.212407	-0.11361
286	HopA1	1.20858	1.10062
194	HopA1	1.31204	1.21143
210	HopA1	0.0598611	0.209701
254	HopA1	0.199262	0.195736
245	HopA1	2.14345	2.03913
194	HopA1	0.0994796	0.114777
43	HopA1	-0.00773691	0.00508929
267	HopA1	0.58681	0.523724
260	HopA1	0.874849	1.6337
160	HopAI1	3.76759	3.64836
42	HopAI1	0.167864	0.124412
248	HopAI1	0.912334	0.841663
130	HopAI1	0.307142	0.380036
284	HopAI1	0.243376	0.389146
359	HopAI1	-0.40089	0.240832
286	HopAI1	1.03402	0.954623
213	HopAI1	0.0986733	0.119631
194	HopAI1	1.72318	2.4054
73	HopAI1	3.59476	2.35281
44	HopAI1	2.77167	3.04851
245	HopAI1	7.5918	6.93727
244	HopAI1	0.384978	0.442214
164	HopAI1	1.50801	1.14591
43	HopAI1	0.0322296	0.0431642
284	HopAI1	0.30404	-0.119427
253	HopAF1	0.0935237	0.0551747
197	HopAF1	-0.0895324	-0.0944147
160	HopAF1	2.30633	1.94087
42	HopAF1	0.165538	0.266904
248	HopAF1	0.35421	0.516182
216	HopAF1	-0.00299891	0.00569816
156	HopAF1	0.491402	0.566751
213	HopAF1	0.0772825	0.0796289
194	HopAF1	0.681698	0.90969
210	HopAF1	0.0925605	0.0875719
254	HopAF1	0.0676133	0.0730663
52	HopAF1	0.537201	0.309095
194	HopAF1	0.211418	0.23301
43	HopAF1	0.0136683	0.0136236
44	HopAF1	0.43544	0.420878
188	HopAF1	2.13894	1.7575
197	HopM1	-0.0972869	-0.0752411
272	AvrPto	0.565502	0.493085
217	AvrPto	0.0117635	0.0162326
174	AvrPto	-0.280453	-0.29094
158	AvrPto	0.274153	0.196582
290	AvrPto	0.474725	0.754745
46	AvrPto	0.0705074	0.065377
163	AvrPto	2.7552	2.57635
195	AvrPto	2.12485	1.97204
214	AvrPto	0.0258185	-0.0516994
256	AvrPto	0.169927	0.156772
355	AvrPto	0.2837	0.180939
163	HopA1	5.30708	3.9859
272	HopA1	2.13377	1.87298
45	HopA1	2.48986	2.25319
158	HopA1	0.590694	0.605055
160	HopA1	2.24178	2.04849
369	HopA1	-0.182661	-0.150475
290	HopA1	0.995567	1.2675
376	HopA1	10.455	11.3348
214	HopA1	0.0776026	0.109799
256	HopA1	0.527489	0.473259
298	HopA1	0.304642	0.288965
255	HopA1	1.22738	1.23059
46	HopA1	0.0658345	0.0716641
276	HopA1	0.230489	0.14612
262	HopA1	0.427327	0.506048
163	HopAI1	6.39208	8.89961
44	HopAI1	2.37574	1.85836
252	HopAI1	0.743762	0.543525
146	HopAI1	0.378578	-0.166537
288	HopAI1	-0.321376	-0.264946
362	HopAI1	-0.465942	0.150518
290	HopAI1	1.41511	1.30748
218	HopAI1	0.125612	0.116346
376	HopAI1	11.8775	14.1028
147	HopAI1	1.12728	1.22546
45	HopAI1	3.4315	2.26428
298	HopAI1	0.673755	0.55359
285	HopAI1	0.58373	0.458384
192	HopAI1	1.023	1.3523
46	HopAI1	0.228618	0.249992
272	HopAF1	1.09793	0.779155
209	HopAF1	0.20416	0.144312
163	HopAF1	2.23357	2.19417
44	HopAF1	0.817432	0.59006
252	HopAF1	0.512087	0.453087
217	HopAF1	0.00807426	0.0105165
158	HopAF1	0.0922451	0.0459678
218	HopAF1	0.0920141	0.0463414
376	HopAF1	6.32559	6.13299
214	HopAF1	0.0495683	-0.0862829
256	HopAF1	0.149606	0.189867
86	HopAF1	0.450633	0.640697
255	HopAF1	0.551985	0.581243
46	HopAF1	0.0607795	0.0803946
45	HopAF1	0.645715	0.647222
189	HopAF1	0.184997	-0.0989469
209	HopM1	-0.0946789	-0.0450256
284	AvrPto	0.108916	0.106607
244	AvrPto	0.191598	0.125883
191	AvrPto	-0.239913	0.231674
161	AvrPto	1.18133	1.09475
300	AvrPto	0.263791	0.308563
63	AvrPto	1.16331	1.06217
188	AvrPto	1.13798	1.38263
196	AvrPto	1.17329	1.30564
240	AvrPto	0.0475348	0.070218
270	AvrPto	0.128867	0.114744
365	AvrPto	1.08533	1.42622
188	HopA1	3.29516	2.72484
284	HopA1	0.0715583	0.0598573
51	HopA1	3.75827	3.20004
161	HopA1	3.30387	5.45443
281	HopA1	-0.246946	-0.235483
109	HopA1	-0.176256	-0.0901801
300	HopA1	0.27513	0.301983
196	HopA1	5.68627	5.64612
240	HopA1	0.31717	0.402637
270	HopA1	0.333377	0.32287
319	HopA1	0.393877	0.30257
259	HopA1	1.93478	1.61394
63	HopA1	2.41357	2.65907
382	HopA1	1.64682	2.0183
263	HopA1	0.393559	0.739237
188	HopAI1	6.05818	8.17727
45	HopAI1	2.66256	3.17869
263	HopAI1	0.904826	1.02669
152	HopAI1	2.37067	2.14032
292	HopAI1	-0.251997	0.202247
363	HopAI1	-0.292484	0.37222
300	HopAI1	0.119535	0.169922
294	HopAI1	0.197971	0.211582
196	HopAI1	11.595	9.37801
188	HopAI1	2.94844	3.44267
51	HopAI1	3.0385	2.39602
319	HopAI1	0.872455	1.42257
288	HopAI1	0.0742751	0.120301
201	HopAI1	0.192975	0.420479
63	HopAI1	5.23613	7.64505
284	HopAF1	-0.0986662	0.063404
216	HopAF1	-0.107828	-0.180176
188	HopAF1	3.81259	3.82167
45	HopAF1	0.983652	1.21839
263	HopAF1	0.587911	0.512572
244	HopAF1	0.216157	0.208063
161	HopAF1	0.228453	0.41861
294	HopAF1	0.234562	0.139052
196	HopAF1	4.51599	4.85421
240	HopAF1	0.161632	0.153565
270	HopAF1	0.116362	0.113544
89	HopAF1	0.71763	1.02967
259	HopAF1	0.654448	0.835031
63	HopAF1	1.71404	2.13316
51	HopAF1	0.569446	0.556478
207	HopAF1	0.0847286	-0.148327
216	HopM1	-0.0902547	-0.0781795
288	AvrPto	0.158414	0.131793
245	AvrPto	0.774967	0.976316
192	AvrPto	-0.312153	-0.261362
176	AvrPto	-0.217296	-0.1077
309	AvrPto	0.19229	0.326317
67	AvrPto	7.67579	9.19823
220	AvrPto	0.339323	0.618832
201	AvrPto	0.428542	0.444557
261	AvrPto	0.0446394	0.0336331
278	AvrPto	0.269949	0.254399
377	AvrPto	1.06639	0.869661
220	HopA1	1.77544	1.67604
288	HopA1	0.11886	0.0875389
52	HopA1	4.13314	4.60001
176	HopA1	-0.113748	-0.0679852
217	HopA1	-0.317149	-0.195326
25	HopA1	4.16522	3.70752
309	HopA1	0.484504	0.448296
201	HopA1	0.790598	0.657718
261	HopA1	0.113325	0.136546
278	HopA1	0.532354	0.482657
324	HopA1	0.662898	0.831405
275	HopA1	1.00037	0.93936
67	HopA1	7.6457	6.63842
273	HopA1	1.21803	1.16474
220	HopAI1	6.21926	3.89111
51	HopAI1	2.18567	1.83219
272	HopAI1	0.838952	0.917384
154	HopAI1	2.35169	1.45951
293	HopAI1	0.472278	0.508439
381	HopAI1	0.473811	0.580354
309	HopAI1	0.380195	0.386439
342	HopAI1	4.80492	3.25714
201	HopAI1	2.50597	2.68415
196	HopAI1	1.60953	1.38369
52	HopAI1	3.10116	2.42233
324	HopAI1	2.9976	2.3063
298	HopAI1	0.321853	0.227704
212	HopAI1	0.976908	0.628671
67	HopAI1	14.3538	26.356
11	HopAI1	1.80639	2.15584
288	HopAF1	-0.0922732	-0.110379
227	HopAF1	0.111322	0.0856819
220	HopAF1	0.977186	1.21566
51	HopAF1	0.596306	0.939949
272	HopAF1	0.907587	1.07837
245	HopAF1	0.740584	1.13042
176	HopAF1	-0.127962	-0.096439
342	HopAF1	1.76285	2.14748
201	HopAF1	1.42581	1.52954
261	HopAF1	0.102762	0.107585
278	HopAF1	0.208394	0.169818
105	HopAF1	0.363244	0.594655
275	HopAF1	0.440139	0.371806
67	HopAF1	9.33628	11.1449
52	HopAF1	0.981602	1.17991
212	HopAF1	0.249175	0.112698
227	HopM1	-0.127552	-0.0766551
26	HopM1	-0.167133	-0.152102
303	AvrPto	-0.0880557	-0.0697151
263	AvrPto	0.29361	0.205086
209	AvrPto	0.416417	0.73316
178	AvrPto	-0.150069	-0.0833816
345	AvrPto	0.495034	0.523267
68	AvrPto	0.0186054	0.0163129
237	AvrPto	1.17992	1.35215
224	AvrPto	0.0588118	0.071431
280	AvrPto	0.0451814	-0.0589337
292	AvrPto	0.0530689	0.0720956
237	HopA1	1.943	2.27412
303	HopA1	0.101415	0.102039
53	HopA1	1.08378	0.837955
178	HopA1	-0.0846598	-0.0407053
150	HopA1	0.903796	1.2314
70	HopA1	-0.188593	-0.212886
345	HopA1	1.51337	1.56321
224	HopA1	0.157709	0.115164
280	HopA1	0.0755842	0.172688
292	HopA1	0.124517	0.120145
327	HopA1	3.19189	2.67518
285	HopA1	0.934835	1.01967
68	HopA1	0.0201315	0.0185983
191	HopA1	0.256516	0.477005
286	HopA1	1.56121	1.11963
237	HopAI1	4.25887	2.32379
52	HopAI1	2.03694	2.49441
279	HopAI1	1.59851	2.29309
159	HopAI1	0.270605	-0.338041
297	HopAI1	-0.268538	0.402997
387	HopAI1	0.929962	0.753449
345	HopAI1	0.804306	0.650226
352	HopAI1	-0.0565927	0.194997
224	HopAI1	0.228955	0.150242
221	HopAI1	1.52167	1.18782
53	HopAI1	0.176006	0.230867
327	HopAI1	11.6442	11.5066
301	HopAI1	12.1518	10.8825
264	HopAI1	0.349938	0.505277
68	HopAI1	0.0736217	0.0707446
303	HopAF1	-0.0683027	0.120247
239	HopAF1	0.391255	0.46311
237	HopAF1	1.37498	1.31992
52	HopAF1	0.813491	0.854391
279	HopAF1	1.82119	1.9965
263	HopAF1	0.263763	0.28267
178	HopAF1	-0.105793	-0.0656227
352	HopAF1	0.0842435	0.115215
224	HopAF1	0.118827	0.0931344
280	HopAF1	-0.0508865	0.0514155
292	HopAF1	0.0393342	0.0171287
147	HopAF1	0.493004	0.563375
285	HopAF1	0.588602	0.487903
68	HopAF1	0.0265685	0.0166433
53	HopAF1	0.186702	0.173234
217	HopAF1	0.125444	0.114044
239	HopM1	-0.126914	-0.0537651
29	HopM1	-0.145779	-0.110602
305	AvrPto	0.800289	0.839493
296	AvrPto	0.102396	0.140162
239	AvrPto	-0.128267	0.307968
190	AvrPto	-0.168391	-0.0492521
315	AvrPto	0.59105	0.684575
73	AvrPto	3.88516	2.8803
245	AvrPto	0.802358	0.451018
241	AvrPto	0.0516138	0.0611301
299	AvrPto	0.325101	0.391181
293	AvrPto	0.125729	0.164573
245	HopA1	1.93633	1.34508
305	HopA1	1.72776	1.65183
66	HopA1	0.381498	0.583771
190	HopA1	0.155614	0.0601021
257	HopA1	0.412576	0.354936
55	HopA1	0.803232	0.523245
315	HopA1	1.46851	1.40005
241	HopA1	0.0871561	0.0525905
299	HopA1	2.05124	1.96398
293	HopA1	0.584253	0.684638
340	HopA1	0.0310965	0.035248
301	HopA1	10.9502	11.1128
73	HopA1	6.39074	5.29638
311	HopA1	0.555068	0.53328
290	HopA1	0.737499	0.767464
245	HopAI1	2.31522	1.17416
53	HopAI1	0.329996	0.172575
296	HopAI1	0.763229	1.01199
161	HopAI1	2.92101	1.50508
302	HopAI1	0.890323	0.477141
389	HopAI1	3.4936	2.35703
315	HopAI1	1.36847	1.5955
360	HopAI1	-0.077867	0.0831987
241	HopAI1	0.0951115	0.116163
223	HopAI1	0.668656	0.544453
66	HopAI1	0.562027	0.518567
340	HopAI1	0.0735244	0.0763575
317	HopAI1	0.665121	0.823147
266	HopAI1	2.77819	1.58031
73	HopAI1	8.25398	15.603
305	HopAF1	0.672996	0.559963
265	HopAF1	0.124628	-0.137044
245	HopAF1	0.703634	0.425322
53	HopAF1	0.20255	0.240853
296	HopAF1	0.140576	0.28985
296	HopAF1	0.0398784	0.0881815
190	HopAF1	-0.0426424	-0.0690009
360	HopAF1	0.0969379	0.027685
241	HopAF1	0.115707	0.0560929
299	HopAF1	1.31107	0.933449
293	HopAF1	0.177937	0.206755
196	HopAF1	0.872291	1.3056
301	HopAF1	4.65454	4.53663
73	HopAF1	7.67511	8.82914
66	HopAF1	0.0792369	0.135117
257	HopAF1	0.305706	0.166052
317	HopAF1	0.385221	0.269318
265	HopM1	-0.0630601	-0.0493637
161	HopM1	-0.169222	-0.114849
310	AvrPto	-0.0799117	0.152504
298	AvrPto	0.14779	0.170501
242	AvrPto	0.295712	-0.25846
199	AvrPto	-0.169363	0.186421
322	AvrPto	0.470934	0.399765
85	AvrPto	0.0159778	0.0198886
289	AvrPto	0.346925	0.39698
247	AvrPto	0.111106	0.142708
316	AvrPto	0.0458313	-0.0315994
302	AvrPto	0.105392	0.120839
289	HopA1	0.78108	0.58204
310	HopA1	0.0716607	0.0695469
71	HopA1	0.384392	-0.336243
199	HopA1	0.354737	0.418905
188	HopA1	2.85242	3.53699
370	HopA1	0.189394	-0.216659
322	HopA1	1.01868	0.807907
247	HopA1	0.612189	0.410664
316	HopA1	0.0530726	0.146825
302	HopA1	0.522733	0.539301
343	HopA1	0.0204247	0.0148822
326	HopA1	2.64951	2.66263
85	HopA1	-0.00865619	0.00742578
385	HopA1	1.68951	1.30155
295	HopA1	0.610055	0.410322
289	HopAI1	1.34433	0.918091
66	HopAI1	0.630844	0.433328
299	HopAI1	0.961403	1.41569
164	HopAI1	1.89559	1.6158
303	HopAI1	0.300273	0.454875
153	HopAI1	1.04685	1.55967
322	HopAI1	0.624839	0.772055
367	HopAI1	0.0852346	0.107365
247	HopAI1	0.501513	0.416135
251	HopAI1	0.497529	0.738447
71	HopAI1	0.243473	0.21731
343	HopAI1	-0.0194428	0.0217529
326	HopAI1	3.37082	3.79748
273	HopAI1	1.13678	1.28707
85	HopAI1	0.0222808	0.0298082
310	HopAF1	0.106344	-0.0889932
271	HopAF1	0.268305	0.22153
289	HopAF1	0.6508	0.557509
66	HopAF1	0.184171	0.313078
299	HopAF1	0.880846	0.97081
298	HopAF1	0.239368	0.143754
199	HopAF1	0.190454	0.152992
367	HopAF1	0.132514	-0.0772006
247	HopAF1	0.308445	0.374457
316	HopAF1	0.0275601	0.0657081
302	HopAF1	0.182759	0.274808
221	HopAF1	0.72326	0.595561
326	HopAF1	1.10227	1.45658
85	HopAF1	0.0153778	0.0264806
71	HopAF1	0.0672199	0.0639653
281	HopAF1	0.182865	0.0723495
354	HopAF1	0.197009	0.249994
271	HopM1	-0.0750458	-0.088047
202	HopM1	-0.164164	-0.131507
333	AvrPto	0.130155	0.133982
319	AvrPto	0.0538447	0.0651928
264	AvrPto	0.278078	0.340082
225	AvrPto	-0.21871	-0.114929
326	AvrPto	1.38109	1.04387
147	AvrPto	0.299135	0.260793
304	AvrPto	1.57642	1.21922
251	AvrPto	0.454344	0.496147
318	AvrPto	0.938536	0.662786
304	AvrPto	1.52343	1.87835
304	HopA1	2.92431	2.21429
333	HopA1	0.0276413	0.0193832
72	HopA1	2.00122	3.04213
225	HopA1	-0.0752174	-0.125363
181	HopA1	-0.207968	-0.22323
149	HopA1	6.84934	5.80607
326	HopA1	2.85134	2.56976
251	HopA1	1.29976	1.1546
318	HopA1	4.43199	4.50645
304	HopA1	5.6426	5.73549
357	HopA1	0.520271	0.541363
345	HopA1	0.123779	-0.159284
147	HopA1	0.584027	0.470322
209	HopA1	0.703086	0.698921
338	HopA1	0.428794	0.545617
304	HopAI1	6.73296	4.69721
71	HopAI1	0.215272	0.129822
323	HopAI1	1.22975	1.83117
174	HopAI1	0.192068	0.279768
305	HopAI1	0.884366	0.433686
89	HopAI1	1.71864	1.15888
326	HopAI1	3.66859	4.27087
368	HopAI1	0.765225	0.912441
251	HopAI1	1.46526	1.64358
274	HopAI1	1.26641	0.680413
72	HopAI1	2.90252	2.96423
357	HopAI1	1.49378	1.67196
348	HopAI1	0.549149	0.674357
288	HopAI1	0.159564	0.0456563
147	HopAI1	1.35005	1.18039
333	HopAF1	-0.131917	-0.0571164
273	HopAF1	-0.145593	0.165068
304	HopAF1	1.78896	1.0469
71	HopAF1	0.206115	0.299385
323	HopAF1	1.48758	1.64837
319	HopAF1	0.163476	0.162376
225	HopAF1	-0.101916	-0.0661875
368	HopAF1	0.297752	0.235856
251	HopAF1	0.852809	0.826438
318	HopAF1	2.80361	3.02238
304	HopAF1	2.91403	2.71458
223	HopAF1	0.396597	0.541704
345	HopAF1	0.13906	0.101017
147	HopAF1	0.58982	0.557742
72	HopAF1	1.71216	1.53015
289	HopAF1	1.32274	0.958259
365	HopAF1	0.61171	0.592342
273	HopM1	-0.109437	-0.0551308
243	HopM1	-0.155322	-0.0695377
334	AvrPto	0.192129	0.23762
324	AvrPto	0.117272	0.101934
266	AvrPto	-0.360213	-0.364208
230	AvrPto	-0.154643	0.112384
331	AvrPto	0.259199	0.259528
211	AvrPto	0.0222738	-0.0156185
313	AvrPto	0.873532	0.931323
274	AvrPto	0.565414	0.657872
323	AvrPto	0.697669	0.477067
313	AvrPto	0.962061	1.00832
313	HopA1	1.86201	1.8879
334	HopA1	0.549792	0.38132
76	HopA1	0.291934	0.444305
230	HopA1	0.412406	0.497425
269	HopA1	-0.253364	-0.271986
308	HopA1	-0.193903	-0.184152
331	HopA1	0.251372	0.348598
274	HopA1	2.98091	3.39787
323	HopA1	3.33977	4.04918
313	HopA1	4.27003	4.4951
360	HopA1	0.0195034	0.0243388
348	HopA1	0.78421	0.422711
211	HopA1	0.0086458	0.00323409
271	HopA1	1.1765	1.2245
315	HopA1	1.07982	1.29681
313	HopAI1	3.11819	3.04058
72	HopAI1	4.26871	3.37231
327	HopAI1	1.49615	1.29346
189	HopAI1	0.810107	0.349805
310	HopAI1	0.149918	0.577109
47	HopAI1	0.399199	0.610206
331	HopAI1	0.317186	0.218794
371	HopAI1	0.138602	0.222522
274	HopAI1	3.81067	3.79565
289	HopAI1	0.828877	1.41856
76	HopAI1	0.245037	0.21864
360	HopAI1	0.0658922	0.0588038
355	HopAI1	1.34347	1.38718
290	HopAI1	1.41403	1.01181
211	HopAI1	0.0406728	0.0398277
334	HopAF1	0.144145	0.13182
311	HopAF1	0.481269	0.254515
313	HopAF1	1.14681	0.895908
72	HopAF1	3.54472	2.83763
327	HopAF1	2.21785	1.27371
324	HopAF1	0.368448	0.5965
230	HopAF1	0.0758504	0.0849433
371	HopAF1	0.113077	-0.0647505
274	HopAF1	1.60766	1.09563
323	HopAF1	2.33457	1.69597
313	HopAF1	1.94623	1.84636
250	HopAF1	1.76107	0.651038
348	HopAF1	0.364088	0.385927
211	HopAF1	0.013484	0.0234463
76	HopAF1	0.0388114	0.0567887
297	HopAF1	-0.154637	0.130557
375	HopAF1	0.464352	0.316439
311	HopM1	-0.0375602	-0.0737188
267	HopM1	-0.161568	-0.150174
337	AvrPto	0.137901	0.0986444
327	AvrPto	1.44629	1.09442
321	AvrPto	-0.247156	0.279373
257	AvrPto	0.315346	0.264532
336	AvrPto	0.18898	0.350623
219	AvrPto	0.0301899	0.02726
318	AvrPto	2.32284	0.97798
277	AvrPto	0.0544665	0.0534796
330	AvrPto	0.0402976	-0.0479161
329	AvrPto	0.235355	0.271895
318	HopA1	2.9724	4.10554
337	HopA1	0.205041	0.20471
81	HopA1	-0.345017	-0.314661
257	HopA1	1.1068	0.990579
212	HopA1	-0.0832787	0.161833
69	HopA1	0.144195	-0.0639833
336	HopA1	0.321417	0.302063
277	HopA1	0.387939	0.326923
330	HopA1	0.0939931	0.103619
329	HopA1	2.08964	1.67988
263	HopA1	0.417778	0.405845
355	HopA1	1.99128	1.96851
219	HopA1	0.137243	0.126634
267	HopA1	0.942395	1.05971
322	HopA1	1.34221	1.56354
318	HopAI1	9.38093	6.93056
76	HopAI1	0.225703	0.139438
329	HopAI1	0.970297	0.733012
204	HopAI1	0.480239	0.327162
311	HopAI1	1.28235	1.26246
289	HopAI1	0.647154	0.595493
336	HopAI1	0.168864	0.249037
372	HopAI1	0.45135	0.35832
277	HopAI1	0.307341	0.226406
304	HopAI1	1.59257	1.70149
81	HopAI1	0.0682864	0.0775081
263	HopAI1	1.11312	0.867123
361	HopAI1	0.0489434	-0.0818608
315	HopAI1	1.76705	1.29322
219	HopAI1	0.172546	0.167491
337	HopAF1	0.0518803	0.13799
314	HopAF1	-0.120175	-0.127271
318	HopAF1	1.92733	0.90149
76	HopAF1	0.221313	0.242921
329	HopAF1	0.347139	0.358507
327	HopAF1	2.33458	2.22031
257	HopAF1	0.100676	0.164954
372	HopAF1	0.216513	0.19316
277	HopAF1	0.220102	0.247028
330	HopAF1	0.0856298	0.0676572
329	HopAF1	0.54196	0.515726
384	HopAF1	0.246769	0.70898
355	HopAF1	0.795179	0.717386
219	HopAF1	0.043396	0.0483764
81	HopAF1	0.0269515	0.0441696
320	HopAF1	-0.0764182	-0.103938
377	HopAF1	2.37425	2.09956
314	HopM1	-0.11756	-0.0708953
276	HopM1	-0.166277	-0.128481
358	AvrPto	0.103643	0.0634221
340	AvrPto	0.0121901	0.0112437
335	AvrPto	-0.419478	-0.270437
264	AvrPto	0.252721	0.399393
353	AvrPto	0.288782	0.360579
221	AvrPto	0.802562	0.9609
339	AvrPto	1.81166	1.34966
301	AvrPto	16.5385	11.1784
339	AvrPto	0.740328	0.66764
338	AvrPto	0.226096	0.33984
339	HopA1	2.99538	3.06648
358	HopA1	0.0720312	0.0665587
82	HopA1	-0.392362	-0.234736
264	HopA1	1.55607	1.72014
207	HopA1	-0.173494	-0.234692
15	HopA1	-0.125742	-0.0552469
353	HopA1	0.520557	0.496221
301	HopA1	34.7174	44.8106
339	HopA1	3.3991	2.82423
338	HopA1	1.23685	1.25916
363	HopA1	0.117028	0.0938969
361	HopA1	-0.0634679	0.265632
221	HopA1	2.23011	2.41662
145	HopA1	-0.117954	1.26207
323	HopA1	2.54474	2.34874
339	HopAI1	4.67928	5.27215
81	HopAI1	0.15633	0.0856626
357	HopAI1	0.85466	0.768942
207	HopAI1	0.872989	0.843171
316	HopAI1	0.223294	0.30104
104	HopAI1	1.70013	2.31256
353	HopAI1	0.369552	0.285493
383	HopAI1	4.50264	3.9141
301	HopAI1	63.9424	89.656
339	HopAI1	1.5578	1.30915
82	HopAI1	0.0189214	0.0175097
363	HopAI1	0.21904	0.264262
364	HopAI1	0.363021	0.290845
368	HopAI1	0.378345	0.404932
221	HopAI1	4.29182	4.39889
358	HopAF1	-0.101376	-0.0593617
350	HopAF1	0.0893071	0.208527
339	HopAF1	1.50549	0.700079
81	HopAF1	0.21922	0.241379
357	HopAF1	0.617044	0.75873
340	HopAF1	0.0154726	0.0173542
264	HopAF1	0.110644	0.140007
383	HopAF1	1.59404	1.72649
301	HopAF1	28.7233	32.4348
339	HopAF1	2.0355	1.31408
338	HopAF1	0.43434	0.313065
274	HopAF1	1.01863	0.858906
361	HopAF1	0.198767	0.187153
221	HopAF1	1.20177	1.73756
82	HopAF1	0.0366659	0.0265058
357	HopAF1	0.579023	0.509772
282	HopAF1	0.227781	0.281736
350	HopM1	-0.0961385	-0.0800882
382	HopM1	-0.160907	-0.11129
359	AvrPto	0.147391	-0.0892806
343	AvrPto	-0.0127838	0.0165198
373	AvrPto	0.174536	0.342389
266	AvrPto	-0.165993	-0.115009
355	AvrPto	0.931	0.498041
223	AvrPto	0.227966	0.173607
348	AvrPto	0.420275	0.465572
307	AvrPto	0.0617046	0.0731788
341	AvrPto	0.0647759	-0.0234392
349	AvrPto	0.0232357	0.0329992
348	HopA1	1.06111	0.921782
359	HopA1	0.0440166	0.0219844
113	HopA1	-0.351933	-0.32541
266	HopA1	-0.080832	-0.052315
205	HopA1	-0.232549	-0.22465
222	HopA1	0.231614	-0.142337
355	HopA1	2.22917	2.34783
307	HopA1	0.30049	0.24979
341	HopA1	0.22521	0.301653
349	HopA1	0.0423617	0.0409238
367	HopA1	0.0284959	0.0221645
377	HopA1	5.11675	3.87253
223	HopA1	1.07065	1.03525
319	HopA1	0.32493	0.356336
350	HopA1	0.827772	0.917444
348	HopAI1	3.16434	1.68404
82	HopAI1	0.160868	0.0947332
366	HopAI1	1.0637	0.641249
209	HopAI1	1.01673	0.763355
320	HopAI1	-0.347667	-0.170498
156	HopAI1	1.34648	1.42651
355	HopAI1	1.81953	1.15769
384	HopAI1	10.3297	8.81847
307	HopAI1	0.401447	0.427876
342	HopAI1	1.1836	1.45399
113	HopAI1	0.0550587	0.0435738
367	HopAI1	0.0748962	0.0571808
377	HopAI1	0.0569474	-0.104501
364	HopAI1	0.515112	0.152065
223	HopAI1	0.769582	0.879157
359	HopAF1	-0.074105	-0.0877189
387	HopAF1	0.137821	0.207489
348	HopAF1	0.485764	0.229879
82	HopAF1	0.194281	0.23014
366	HopAF1	1.14868	1.17368
343	HopAF1	-0.00634829	0.00557866
266	HopAF1	-0.149975	-0.0854983
384	HopAF1	3.89424	3.25257
307	HopAF1	0.20694	0.284784
341	HopAF1	0.0955643	0.12963
349	HopAF1	0.0229082	0.0247125
325	HopAF1	0.762101	0.490444
377	HopAF1	2.59048	2.03654
223	HopAF1	0.615196	0.818212
113	HopAF1	-0.0241545	0.035283
363	HopAF1	0.136497	-0.124895
387	HopM1	-0.0808276	-0.0583842
84	HopM1	-0.197539	-0.126164
362	AvrPto	0.126931	0.113816
348	AvrPto	1.31502	1.54747
389	AvrPto	2.85997	2.93619
389	AvrPto	4.30709	4.8263
364	AvrPto	0.365846	0.382082
234	AvrPto	-0.0234398	-0.0151506
370	AvrPto	0.0746973	0.0520068
361	AvrPto	0.446377	0.615212
381	AvrPto	0.111664	0.0908098
366	AvrPto	0.430524	0.391057
370	HopA1	0.197218	-0.195527
362	HopA1	0.0663946	0.048707
248	HopA1	1.46209	1.75473
389	HopA1	14.4094	18.2554
375	HopA1	0.352016	0.304909
268	HopA1	-0.259305	-0.220645
364	HopA1	0.691968	0.705615
361	HopA1	1.2361	1.66693
381	HopA1	0.435903	0.535247
366	HopA1	4.66555	4.35245
368	HopA1	0.297282	0.283262
383	HopA1	1.04745	0.839959
234	HopA1	0.011611	0.0106531
324	HopA1	0.622894	0.711494
357	HopA1	1.87176	1.17107
370	HopAI1	-0.349225	-0.204734
91	HopAI1	5.55292	5.54754
379	HopAI1	1.47884	1.10618
210	HopAI1	0.433862	0.364304
330	HopAI1	0.243771	0.211562
149	HopAI1	1.20701	1.28359
364	HopAI1	0.628455	0.2851
386	HopAI1	0.143429	0.127146
361	HopAI1	3.49144	3.0748
376	HopAI1	2.15801	1.74052
252	HopAI1	1.13935	0.998385
368	HopAI1	1.04785	0.933142
387	HopAI1	0.377344	0.409596
387	HopAI1	0.628658	-0.119278
234	HopAI1	0.0500142	0.0266782
362	HopAF1	-0.0791394	-0.0932686
389	HopAF1	2.29114	2.00627
370	HopAF1	-0.189542	-0.183667
91	HopAF1	2.73645	3.30419
379	HopAF1	1.24211	1.20814
348	HopAF1	0.666171	0.704123
389	HopAF1	0.742934	1.28528
386	HopAF1	-0.0801042	-0.059902
361	HopAF1	0.881716	0.923758
381	HopAF1	0.247549	0.230855
366	HopAF1	1.14052	0.787419
342	HopAF1	0.611663	1.15167
383	HopAF1	0.362111	0.283468
234	HopAF1	0.0145668	0.0254867
252	HopAF1	0.386957	0.423382
379	HopAF1	0.777812	0.736905
389	HopM1	-0.0603109	0.0728544
120	HopM1	-0.165692	0.164224

## Sheet: SLCA_Luc_Pto_norm
Kinase	Effector	Pto-AvrPto (log10 scale)	Luciferase (log10 scale)
158	AvrPto	2.98681	3.87659
1	AvrPto	3.92771	4.68309
80	AvrPto	3.03018	3.71204
235	AvrPto	2.91706	4.41595
3	AvrPto	3.69286	4.17542
7	AvrPto	3.10506	4.57197
11	AvrPto	3.35321	3.65978
10	AvrPto	3.50791	4.11921
24	AvrPto	3.77122	4.73388
37	AvrPto	3.10714	3.68616
120	AvrPto	2.87593	4.59081
7	HopA1	2.87246	4.06284
158	HopA1	3.53482	4.69718
31	HopA1	2.75663	3.57306
80	HopA1	3.07754	3.64889
379	HopA1	3.22733	3.42607
269	HopA1	2.84801	3.77869
235	HopA1	2.83306	4.21942
11	HopA1	3.28403	3.53165
10	HopA1	3.41826	3.99736
24	HopA1	3.84012	4.93767
1	HopA1	3.83171	3.92565
368	HopA1	3.07238	4.2085
3	HopA1	4.14952	4.38097
26	HopA1	3.00428	3.28911
150	HopA1	2.80361	3.86466
7	HopAI1	2.82181	3.96057
10	HopAI1	3.08478	4.30463
105	HopAI1	2.86563	3.54925
16	HopAI1	2.7559	3.72957
269	HopAI1	2.75401	3.70137
333	HopAI1	2.87083	3.89134
235	HopAI1	2.88606	4.41476
388	HopAI1	3.10373	3.38838
11	HopAI1	3.21561	3.27791
6	HopAI1	2.7754	3.46381
31	HopAI1	3.81667	5.36384
1	HopAI1	3.6333	4.04619
37	HopAI1	3.22133	3.76001
6	HopAI1	2.99584	3.19874
3	HopAI1	4.07962	4.53489
158	HopAF1	3.14724	4.24527
122	HopAF1	3.19167	3.27296
7	HopAF1	3.01241	4.41981
10	HopAF1	3.00742	4.39737
105	HopAF1	3.10381	4.46617
1	HopAF1	4.2831	4.88399
80	HopAF1	3.21931	3.4668
388	HopAF1	3.11395	3.64976
11	HopAF1	3.31618	3.71032
10	HopAF1	3.4201	4.25283
24	HopAF1	3.85786	4.64483
9	HopAF1	2.78138	3.52336
37	HopAF1	3.11005	4.10009
3	HopAF1	3.80238	4.15138
31	HopAF1	3.48556	4.66975
91	HopAF1	2.96639	3.51114
122	HopM1	3.20727	3.18582
159	AvrPto	2.98681	3.87659
7	AvrPto	3.92771	4.68309
83	AvrPto	3.03018	3.71204
250	AvrPto	2.91706	4.41595
5	AvrPto	3.69286	4.17542
89	AvrPto	3.10506	4.57197
37	AvrPto	3.35321	3.65978
16	AvrPto	3.50791	4.11921
220	AvrPto	3.77122	4.73388
63	AvrPto	3.10714	3.68616
262	AvrPto	2.87593	4.59081
89	HopA1	2.87246	4.06284
159	HopA1	3.53482	4.69718
32	HopA1	2.75663	3.57306
83	HopA1	3.07754	3.64889
297	HopA1	3.22733	3.42607
279	HopA1	2.84801	3.77869
250	HopA1	2.83306	4.21942
37	HopA1	3.28403	3.53165
16	HopA1	3.41826	3.99736
220	HopA1	3.84012	4.93767
7	HopA1	3.83171	3.92565
37	HopA1	3.07238	4.2085
5	HopA1	4.14952	4.38097
29	HopA1	3.00428	3.28911
158	HopA1	2.80361	3.86466
89	HopAI1	2.82181	3.96057
31	HopAI1	3.08478	4.30463
113	HopAI1	2.86563	3.54925
24	HopAI1	2.7559	3.72957
270	HopAI1	2.75401	3.70137
334	HopAI1	2.87083	3.89134
250	HopAI1	2.88606	4.41476
86	HopAI1	3.10373	3.38838
37	HopAI1	3.21561	3.27791
9	HopAI1	2.7754	3.46381
32	HopAI1	3.81667	5.36384
7	HopAI1	3.6333	4.04619
63	HopAI1	3.22133	3.76001
33	HopAI1	2.99584	3.19874
5	HopAI1	4.07962	4.53489
159	HopAF1	3.14724	4.24527
151	HopAF1	3.19167	3.27296
89	HopAF1	3.01241	4.41981
31	HopAF1	3.00742	4.39737
113	HopAF1	3.10381	4.46617
7	HopAF1	4.2831	4.88399
83	HopAF1	3.21931	3.4668
86	HopAF1	3.11395	3.64976
37	HopAF1	3.31618	3.71032
16	HopAF1	3.4201	4.25283
220	HopAF1	3.85786	4.64483
31	HopAF1	2.78138	3.52336
52	HopAF1	3.11005	4.10009
5	HopAF1	3.80238	4.15138
32	HopAF1	3.48556	4.66975
146	HopAF1	2.96639	3.51114
151	HopM1	3.20727	3.18582
189	AvrPto	2.98681	3.87659
47	AvrPto	3.92771	4.68309
89	AvrPto	3.03018	3.71204
255	AvrPto	2.91706	4.41595
6	AvrPto	3.69286	4.17542
104	AvrPto	3.10506	4.57197
92	AvrPto	3.35321	3.65978
36	AvrPto	3.50791	4.11921
229	AvrPto	3.77122	4.73388
92	AvrPto	3.10714	3.68616
104	HopA1	2.87246	4.06284
189	HopA1	3.53482	4.69718
33	HopA1	2.75663	3.57306
89	HopA1	3.07754	3.64889
212	HopA1	3.22733	3.42607
262	HopA1	2.84801	3.77869
255	HopA1	2.83306	4.21942
92	HopA1	3.28403	3.53165
36	HopA1	3.41826	3.99736
229	HopA1	3.84012	4.93767
47	HopA1	3.83171	3.92565
63	HopA1	3.07238	4.2085
6	HopA1	4.14952	4.38097
84	HopA1	3.00428	3.28911
164	HopA1	2.80361	3.86466
104	HopAI1	2.82181	3.96057
32	HopAI1	3.08478	4.30463
150	HopAI1	2.86563	3.54925
36	HopAI1	2.7559	3.72957
271	HopAI1	2.75401	3.70137
337	HopAI1	2.87083	3.89134
255	HopAI1	2.88606	4.41476
126	HopAI1	3.10373	3.38838
92	HopAI1	3.21561	3.27791
20	HopAI1	2.7754	3.46381
33	HopAI1	3.81667	5.36384
47	HopAI1	3.6333	4.04619
66	HopAI1	3.22133	3.76001
38	HopAI1	2.99584	3.19874
6	HopAI1	4.07962	4.53489
189	HopAF1	3.14724	4.24527
153	HopAF1	3.19167	3.27296
104	HopAF1	3.01241	4.41981
32	HopAF1	3.00742	4.39737
150	HopAF1	3.10381	4.46617
47	HopAF1	4.2831	4.88399
89	HopAF1	3.21931	3.4668
126	HopAF1	3.11395	3.64976
92	HopAF1	3.31618	3.71032
36	HopAF1	3.4201	4.25283
229	HopAF1	3.85786	4.64483
37	HopAF1	2.78138	3.52336
63	HopAF1	3.11005	4.10009
6	HopAF1	3.80238	4.15138
33	HopAF1	3.48556	4.66975
149	HopAF1	2.96639	3.51114
153	HopM1	3.20727	3.18582
204	AvrPto	2.98681	3.87659
49	AvrPto	3.92771	4.68309
104	AvrPto	3.03018	3.71204
259	AvrPto	2.91706	4.41595
9	AvrPto	3.69286	4.17542
143	AvrPto	3.10506	4.57197
142	AvrPto	3.35321	3.65978
105	AvrPto	3.50791	4.11921
236	AvrPto	3.77122	4.73388
149	AvrPto	3.10714	3.68616
11	AvrPto	2.87593	4.59081
143	HopA1	2.87246	4.06284
204	HopA1	3.53482	4.69718
35	HopA1	2.75663	3.57306
104	HopA1	3.07754	3.64889
320	HopA1	3.22733	3.42607
104	HopA1	2.84801	3.77869
259	HopA1	2.83306	4.21942
142	HopA1	3.28403	3.53165
105	HopA1	3.41826	3.99736
236	HopA1	3.84012	4.93767
49	HopA1	3.83171	3.92565
67	HopA1	3.07238	4.2085
9	HopA1	4.14952	4.38097
120	HopA1	3.00428	3.28911
196	HopA1	2.80361	3.86466
143	HopAI1	2.82181	3.96057
33	HopAI1	3.08478	4.30463
151	HopAI1	2.86563	3.54925
80	HopAI1	2.7559	3.72957
273	HopAI1	2.75401	3.70137
338	HopAI1	2.87083	3.89134
259	HopAI1	2.88606	4.41476
133	HopAI1	3.10373	3.38838
142	HopAI1	3.21561	3.27791
377	HopAI1	2.7754	3.46381
35	HopAI1	3.81667	5.36384
49	HopAI1	3.6333	4.04619
67	HopAI1	3.22133	3.76001
54	HopAI1	2.99584	3.19874
9	HopAI1	4.07962	4.53489
204	HopAF1	3.14724	4.24527
154	HopAF1	3.19167	3.27296
143	HopAF1	3.01241	4.41981
33	HopAF1	3.00742	4.39737
151	HopAF1	3.10381	4.46617
49	HopAF1	4.2831	4.88399
104	HopAF1	3.21931	3.4668
133	HopAF1	3.11395	3.64976
142	HopAF1	3.31618	3.71032
105	HopAF1	3.4201	4.25283
236	HopAF1	3.85786	4.64483
40	HopAF1	2.78138	3.52336
67	HopAF1	3.11005	4.10009
9	HopAF1	3.80238	4.15138
35	HopAF1	3.48556	4.66975
150	HopAF1	2.96639	3.51114
154	HopM1	3.20727	3.18582
226	AvrPto	2.98681	3.87659
54	AvrPto	3.92771	4.68309
152	AvrPto	2.69365	3.5337
115	AvrPto	3.03018	3.71204
260	AvrPto	2.91706	4.41595
17	AvrPto	3.69286	4.17542
149	AvrPto	3.10506	4.57197
144	AvrPto	3.35321	3.65978
111	AvrPto	3.50791	4.11921
237	AvrPto	3.77122	4.73388
209	AvrPto	3.10714	3.68616
149	HopA1	2.87246	4.06284
226	HopA1	3.53482	4.69718
38	HopA1	2.75663	3.57306
115	HopA1	3.07754	3.64889
146	HopA1	3.22733	3.42607
91	HopA1	2.84801	3.77869
260	HopA1	2.83306	4.21942
144	HopA1	3.28403	3.53165
111	HopA1	3.41826	3.99736
237	HopA1	3.84012	4.93767
54	HopA1	3.83171	3.92565
86	HopA1	3.07238	4.2085
17	HopA1	4.14952	4.38097
161	HopA1	3.00428	3.28911
229	HopA1	2.80361	3.86466
149	HopAI1	2.82181	3.96057
35	HopAI1	3.08478	4.30463
158	HopAI1	2.86563	3.54925
83	HopAI1	2.7559	3.72957
278	HopAI1	2.75401	3.70137
341	HopAI1	2.87083	3.89134
260	HopAI1	2.88606	4.41476
179	HopAI1	3.10373	3.38838
144	HopAI1	3.21561	3.27791
44	HopAI1	2.7754	3.46381
38	HopAI1	3.81667	5.36384
54	HopAI1	3.6333	4.04619
194	HopAI1	3.22133	3.76001
66	HopAI1	2.99584	3.19874
17	HopAI1	4.07962	4.53489
122	HopAI1	2.87593	4.59081
226	HopAF1	3.14724	4.24527
164	HopAF1	3.19167	3.27296
149	HopAF1	3.01241	4.41981
35	HopAF1	3.00742	4.39737
158	HopAF1	3.10381	4.46617
54	HopAF1	4.2831	4.88399
115	HopAF1	3.21931	3.4668
179	HopAF1	3.11395	3.64976
144	HopAF1	3.31618	3.71032
111	HopAF1	3.4201	4.25283
237	HopAF1	3.85786	4.64483
44	HopAF1	2.78138	3.52336
86	HopAF1	3.11005	4.10009
17	HopAF1	3.80238	4.15138
38	HopAF1	3.48556	4.66975
156	HopAF1	2.96639	3.51114
164	HopM1	3.20727	3.18582
228	AvrPto	2.98681	3.87659
143	AvrPto	3.92771	4.68309
153	AvrPto	2.69365	3.5337
130	AvrPto	3.03018	3.71204
275	AvrPto	2.91706	4.41595
20	AvrPto	3.69286	4.17542
153	AvrPto	3.10506	4.57197
148	AvrPto	3.35321	3.65978
119	AvrPto	3.50791	4.11921
246	AvrPto	3.77122	4.73388
235	AvrPto	3.10714	3.68616
153	HopA1	2.87246	4.06284
228	HopA1	3.53482	4.69718
39	HopA1	2.75663	3.57306
130	HopA1	3.07754	3.64889
189	HopA1	3.22733	3.42607
385	HopA1	2.84801	3.77869
275	HopA1	2.83306	4.21942
148	HopA1	3.28403	3.53165
119	HopA1	3.41826	3.99736
246	HopA1	3.84012	4.93767
143	HopA1	3.83171	3.92565
92	HopA1	3.07238	4.2085
20	HopA1	4.14952	4.38097
202	HopA1	3.00428	3.28911
235	HopA1	2.80361	3.86466
153	HopAI1	2.82181	3.96057
38	HopAI1	3.08478	4.30463
205	HopAI1	2.86563	3.54925
111	HopAI1	2.7559	3.72957
280	HopAI1	2.75401	3.70137
349	HopAI1	2.87083	3.89134
275	HopAI1	2.88606	4.41476
206	HopAI1	3.10373	3.38838
148	HopAI1	3.21561	3.27791
47	HopAI1	2.7754	3.46381
39	HopAI1	3.81667	5.36384
143	HopAI1	3.6333	4.04619
201	HopAI1	3.22133	3.76001
80	HopAI1	2.99584	3.19874
20	HopAI1	4.07962	4.53489
191	HopAI1	2.87593	4.59081
228	HopAF1	3.14724	4.24527
176	HopAF1	3.19167	3.27296
153	HopAF1	3.01241	4.41981
38	HopAF1	3.00742	4.39737
205	HopAF1	3.10381	4.46617
143	HopAF1	4.2831	4.88399
130	HopAF1	3.21931	3.4668
206	HopAF1	3.11395	3.64976
148	HopAF1	3.31618	3.71032
119	HopAF1	3.4201	4.25283
246	HopAF1	3.85786	4.64483
45	HopAF1	2.78138	3.52336
92	HopAF1	3.11005	4.10009
20	HopAF1	3.80238	4.15138
39	HopAF1	3.48556	4.66975
160	HopAF1	2.96639	3.51114
176	HopM1	3.20727	3.18582
233	AvrPto	2.98681	3.87659
207	AvrPto	3.92771	4.68309
154	AvrPto	2.69365	3.5337
152	AvrPto	3.03018	3.71204
285	AvrPto	2.91706	4.41595
40	AvrPto	3.69286	4.17542
156	AvrPto	3.10506	4.57197
162	AvrPto	3.35321	3.65978
163	AvrPto	3.50791	4.11921
249	AvrPto	3.77122	4.73388
301	AvrPto	3.10714	3.68616
156	HopA1	2.87246	4.06284
233	HopA1	3.53482	4.69718
42	HopA1	2.75663	3.57306
152	HopA1	3.07754	3.64889
289	HopA1	3.22733	3.42607
295	HopA1	2.84801	3.77869
285	HopA1	2.83306	4.21942
162	HopA1	3.28403	3.53165
163	HopA1	3.41826	3.99736
249	HopA1	3.84012	4.93767
244	HopA1	3.83171	3.92565
120	HopA1	3.07238	4.2085
40	HopA1	4.14952	4.38097
243	HopA1	3.00428	3.28911
248	HopA1	2.80361	3.86466
156	HopAI1	2.82181	3.96057
39	HopAI1	3.08478	4.30463
229	HopAI1	2.86563	3.54925
119	HopAI1	2.7559	3.72957
281	HopAI1	2.75401	3.70137
358	HopAI1	2.87083	3.89134
285	HopAI1	2.88606	4.41476
208	HopAI1	3.10373	3.38838
162	HopAI1	3.21561	3.27791
389	HopAI1	2.7754	3.46381
42	HopAI1	3.81667	5.36384
244	HopAI1	3.6333	4.04619
212	HopAI1	3.22133	3.76001
89	HopAI1	2.99584	3.19874
40	HopAI1	4.07962	4.53489
350	HopAI1	2.87593	4.59081
233	HopAF1	3.14724	4.24527
191	HopAF1	3.19167	3.27296
156	HopAF1	3.01241	4.41981
39	HopAF1	3.00742	4.39737
229	HopAF1	3.10381	4.46617
207	HopAF1	4.2831	4.88399
152	HopAF1	3.21931	3.4668
208	HopAF1	3.11395	3.64976
162	HopAF1	3.31618	3.71032
163	HopAF1	3.4201	4.25283
249	HopAF1	3.85786	4.64483
51	HopAF1	2.78138	3.52336
120	HopAF1	3.11005	4.10009
40	HopAF1	3.80238	4.15138
42	HopAF1	3.48556	4.66975
181	HopAF1	2.96639	3.51114
191	HopM1	3.20727	3.18582
253	AvrPto	2.98681	3.87659
216	AvrPto	3.92771	4.68309
165	AvrPto	2.69365	3.5337
156	AvrPto	3.03018	3.71204
286	AvrPto	2.91706	4.41595
43	AvrPto	3.69286	4.17542
160	AvrPto	3.10506	4.57197
194	AvrPto	3.35321	3.65978
210	AvrPto	3.50791	4.11921
254	AvrPto	3.77122	4.73388
326	AvrPto	3.10714	3.68616
160	HopA1	2.87246	4.06284
253	HopA1	3.53482	4.69718
44	HopA1	2.75663	3.57306
156	HopA1	3.07754	3.64889
156	HopA1	3.22733	3.42607
238	HopA1	2.84801	3.77869
286	HopA1	2.83306	4.21942
194	HopA1	3.28403	3.53165
210	HopA1	3.41826	3.99736
254	HopA1	3.84012	4.93767
245	HopA1	3.83171	3.92565
194	HopA1	3.07238	4.2085
43	HopA1	4.14952	4.38097
267	HopA1	3.00428	3.28911
260	HopA1	2.80361	3.86466
160	HopAI1	2.82181	3.96057
42	HopAI1	3.08478	4.30463
248	HopAI1	2.86563	3.54925
130	HopAI1	2.7559	3.72957
284	HopAI1	2.75401	3.70137
359	HopAI1	2.87083	3.89134
286	HopAI1	2.88606	4.41476
213	HopAI1	3.10373	3.38838
194	HopAI1	3.21561	3.27791
73	HopAI1	2.7754	3.46381
44	HopAI1	3.81667	5.36384
245	HopAI1	3.6333	4.04619
244	HopAI1	3.22133	3.76001
164	HopAI1	2.99584	3.19874
43	HopAI1	4.07962	4.53489
284	HopAI1	2.87593	4.59081
253	HopAF1	3.14724	4.24527
197	HopAF1	3.19167	3.27296
160	HopAF1	3.01241	4.41981
42	HopAF1	3.00742	4.39737
248	HopAF1	3.10381	4.46617
216	HopAF1	4.2831	4.88399
156	HopAF1	3.21931	3.4668
213	HopAF1	3.11395	3.64976
194	HopAF1	3.31618	3.71032
210	HopAF1	3.4201	4.25283
254	HopAF1	3.85786	4.64483
52	HopAF1	2.78138	3.52336
194	HopAF1	3.11005	4.10009
43	HopAF1	3.80238	4.15138
44	HopAF1	3.48556	4.66975
188	HopAF1	2.96639	3.51114
197	HopM1	3.20727	3.18582
272	AvrPto	2.98681	3.87659
217	AvrPto	3.92771	4.68309
174	AvrPto	2.69365	3.5337
158	AvrPto	3.03018	3.71204
290	AvrPto	2.91706	4.41595
46	AvrPto	3.69286	4.17542
163	AvrPto	3.10506	4.57197
195	AvrPto	3.35321	3.65978
214	AvrPto	3.50791	4.11921
256	AvrPto	3.77122	4.73388
355	AvrPto	3.10714	3.68616
163	HopA1	2.87246	4.06284
272	HopA1	3.53482	4.69718
45	HopA1	2.75663	3.57306
158	HopA1	3.07754	3.64889
160	HopA1	3.22733	3.42607
369	HopA1	2.84801	3.77869
290	HopA1	2.83306	4.21942
376	HopA1	3.28403	3.53165
214	HopA1	3.41826	3.99736
256	HopA1	3.84012	4.93767
298	HopA1	3.83171	3.92565
255	HopA1	3.07238	4.2085
46	HopA1	4.14952	4.38097
276	HopA1	3.00428	3.28911
262	HopA1	2.80361	3.86466
163	HopAI1	2.82181	3.96057
44	HopAI1	3.08478	4.30463
252	HopAI1	2.86563	3.54925
146	HopAI1	2.7559	3.72957
288	HopAI1	2.75401	3.70137
362	HopAI1	2.87083	3.89134
290	HopAI1	2.88606	4.41476
218	HopAI1	3.10373	3.38838
376	HopAI1	3.21561	3.27791
147	HopAI1	2.7754	3.46381
45	HopAI1	3.81667	5.36384
298	HopAI1	3.6333	4.04619
285	HopAI1	3.22133	3.76001
192	HopAI1	2.99584	3.19874
46	HopAI1	4.07962	4.53489
272	HopAF1	3.14724	4.24527
209	HopAF1	3.19167	3.27296
163	HopAF1	3.01241	4.41981
44	HopAF1	3.00742	4.39737
252	HopAF1	3.10381	4.46617
217	HopAF1	4.2831	4.88399
158	HopAF1	3.21931	3.4668
218	HopAF1	3.11395	3.64976
376	HopAF1	3.31618	3.71032
214	HopAF1	3.4201	4.25283
256	HopAF1	3.85786	4.64483
86	HopAF1	2.78138	3.52336
255	HopAF1	3.11005	4.10009
46	HopAF1	3.80238	4.15138
45	HopAF1	3.48556	4.66975
189	HopAF1	2.96639	3.51114
209	HopM1	3.20727	3.18582
284	AvrPto	2.98681	3.87659
244	AvrPto	3.92771	4.68309
191	AvrPto	2.69365	3.5337
161	AvrPto	3.03018	3.71204
300	AvrPto	2.91706	4.41595
63	AvrPto	3.69286	4.17542
188	AvrPto	3.10506	4.57197
196	AvrPto	3.35321	3.65978
240	AvrPto	3.50791	4.11921
270	AvrPto	3.77122	4.73388
365	AvrPto	3.10714	3.68616
188	HopA1	2.87246	4.06284
284	HopA1	3.53482	4.69718
51	HopA1	2.75663	3.57306
161	HopA1	3.07754	3.64889
281	HopA1	3.22733	3.42607
109	HopA1	2.84801	3.77869
300	HopA1	2.83306	4.21942
196	HopA1	3.28403	3.53165
240	HopA1	3.41826	3.99736
270	HopA1	3.84012	4.93767
319	HopA1	3.83171	3.92565
259	HopA1	3.07238	4.2085
63	HopA1	4.14952	4.38097
382	HopA1	3.00428	3.28911
263	HopA1	2.80361	3.86466
188	HopAI1	2.82181	3.96057
45	HopAI1	3.08478	4.30463
263	HopAI1	2.86563	3.54925
152	HopAI1	2.7559	3.72957
292	HopAI1	2.75401	3.70137
363	HopAI1	2.87083	3.89134
300	HopAI1	2.88606	4.41476
294	HopAI1	3.10373	3.38838
196	HopAI1	3.21561	3.27791
188	HopAI1	2.7754	3.46381
51	HopAI1	3.81667	5.36384
319	HopAI1	3.6333	4.04619
288	HopAI1	3.22133	3.76001
201	HopAI1	2.99584	3.19874
63	HopAI1	4.07962	4.53489
284	HopAF1	3.14724	4.24527
216	HopAF1	3.19167	3.27296
188	HopAF1	3.01241	4.41981
45	HopAF1	3.00742	4.39737
263	HopAF1	3.10381	4.46617
244	HopAF1	4.2831	4.88399
161	HopAF1	3.21931	3.4668
294	HopAF1	3.11395	3.64976
196	HopAF1	3.31618	3.71032
240	HopAF1	3.4201	4.25283
270	HopAF1	3.85786	4.64483
89	HopAF1	2.78138	3.52336
259	HopAF1	3.11005	4.10009
63	HopAF1	3.80238	4.15138
51	HopAF1	3.48556	4.66975
207	HopAF1	2.96639	3.51114
216	HopM1	3.20727	3.18582
288	AvrPto	2.98681	3.87659
245	AvrPto	3.92771	4.68309
192	AvrPto	2.69365	3.5337
176	AvrPto	3.03018	3.71204
309	AvrPto	2.91706	4.41595
67	AvrPto	3.69286	4.17542
220	AvrPto	3.10506	4.57197
201	AvrPto	3.35321	3.65978
261	AvrPto	3.50791	4.11921
278	AvrPto	3.77122	4.73388
377	AvrPto	3.10714	3.68616
220	HopA1	2.87246	4.06284
288	HopA1	3.53482	4.69718
52	HopA1	2.75663	3.57306
176	HopA1	3.07754	3.64889
217	HopA1	3.22733	3.42607
25	HopA1	2.84801	3.77869
309	HopA1	2.83306	4.21942
201	HopA1	3.28403	3.53165
261	HopA1	3.41826	3.99736
278	HopA1	3.84012	4.93767
324	HopA1	3.83171	3.92565
275	HopA1	3.07238	4.2085
67	HopA1	4.14952	4.38097
273	HopA1	2.80361	3.86466
220	HopAI1	2.82181	3.96057
51	HopAI1	3.08478	4.30463
272	HopAI1	2.86563	3.54925
154	HopAI1	2.7559	3.72957
293	HopAI1	2.75401	3.70137
381	HopAI1	2.87083	3.89134
309	HopAI1	2.88606	4.41476
342	HopAI1	3.10373	3.38838
201	HopAI1	3.21561	3.27791
196	HopAI1	2.7754	3.46381
52	HopAI1	3.81667	5.36384
324	HopAI1	3.6333	4.04619
298	HopAI1	3.22133	3.76001
212	HopAI1	2.99584	3.19874
67	HopAI1	4.07962	4.53489
11	HopAI1	2.87593	4.59081
288	HopAF1	3.14724	4.24527
227	HopAF1	3.19167	3.27296
220	HopAF1	3.01241	4.41981
51	HopAF1	3.00742	4.39737
272	HopAF1	3.10381	4.46617
245	HopAF1	4.2831	4.88399
176	HopAF1	3.21931	3.4668
342	HopAF1	3.11395	3.64976
201	HopAF1	3.31618	3.71032
261	HopAF1	3.4201	4.25283
278	HopAF1	3.85786	4.64483
105	HopAF1	2.78138	3.52336
275	HopAF1	3.11005	4.10009
67	HopAF1	3.80238	4.15138
52	HopAF1	3.48556	4.66975
212	HopAF1	2.96639	3.51114
227	HopM1	3.20727	3.18582
26	HopM1	3.00428	3.28911
303	AvrPto	2.98681	3.87659
263	AvrPto	3.92771	4.68309
209	AvrPto	2.69365	3.5337
178	AvrPto	3.03018	3.71204
345	AvrPto	2.91706	4.41595
68	AvrPto	3.69286	4.17542
237	AvrPto	3.10506	4.57197
224	AvrPto	3.35321	3.65978
280	AvrPto	3.50791	4.11921
292	AvrPto	3.77122	4.73388
237	HopA1	2.87246	4.06284
303	HopA1	3.53482	4.69718
53	HopA1	2.75663	3.57306
178	HopA1	3.07754	3.64889
150	HopA1	3.22733	3.42607
70	HopA1	2.84801	3.77869
345	HopA1	2.83306	4.21942
224	HopA1	3.28403	3.53165
280	HopA1	3.41826	3.99736
292	HopA1	3.84012	4.93767
327	HopA1	3.83171	3.92565
285	HopA1	3.07238	4.2085
68	HopA1	4.14952	4.38097
191	HopA1	3.10714	3.68616
286	HopA1	2.80361	3.86466
237	HopAI1	2.82181	3.96057
52	HopAI1	3.08478	4.30463
279	HopAI1	2.86563	3.54925
159	HopAI1	2.7559	3.72957
297	HopAI1	2.75401	3.70137
387	HopAI1	2.87083	3.89134
345	HopAI1	2.88606	4.41476
352	HopAI1	3.10373	3.38838
224	HopAI1	3.21561	3.27791
221	HopAI1	2.7754	3.46381
53	HopAI1	3.81667	5.36384
327	HopAI1	3.6333	4.04619
301	HopAI1	3.22133	3.76001
264	HopAI1	2.99584	3.19874
68	HopAI1	4.07962	4.53489
303	HopAF1	3.14724	4.24527
239	HopAF1	3.19167	3.27296
237	HopAF1	3.01241	4.41981
52	HopAF1	3.00742	4.39737
279	HopAF1	3.10381	4.46617
263	HopAF1	4.2831	4.88399
178	HopAF1	3.21931	3.4668
352	HopAF1	3.11395	3.64976
224	HopAF1	3.31618	3.71032
280	HopAF1	3.4201	4.25283
292	HopAF1	3.85786	4.64483
147	HopAF1	2.78138	3.52336
285	HopAF1	3.11005	4.10009
68	HopAF1	3.80238	4.15138
53	HopAF1	3.48556	4.66975
217	HopAF1	2.96639	3.51114
239	HopM1	3.20727	3.18582
29	HopM1	3.00428	3.28911
305	AvrPto	2.98681	3.87659
296	AvrPto	3.92771	4.68309
239	AvrPto	2.69365	3.5337
190	AvrPto	3.03018	3.71204
315	AvrPto	2.91706	4.41595
73	AvrPto	3.69286	4.17542
245	AvrPto	3.10506	4.57197
241	AvrPto	3.35321	3.65978
299	AvrPto	3.50791	4.11921
293	AvrPto	3.77122	4.73388
245	HopA1	2.87246	4.06284
305	HopA1	3.53482	4.69718
66	HopA1	2.75663	3.57306
190	HopA1	3.07754	3.64889
257	HopA1	3.22733	3.42607
55	HopA1	2.84801	3.77869
315	HopA1	2.83306	4.21942
241	HopA1	3.28403	3.53165
299	HopA1	3.41826	3.99736
293	HopA1	3.84012	4.93767
340	HopA1	3.83171	3.92565
301	HopA1	3.07238	4.2085
73	HopA1	4.14952	4.38097
311	HopA1	3.10714	3.68616
290	HopA1	2.80361	3.86466
245	HopAI1	2.82181	3.96057
53	HopAI1	3.08478	4.30463
296	HopAI1	2.86563	3.54925
161	HopAI1	2.7559	3.72957
302	HopAI1	2.75401	3.70137
389	HopAI1	2.87083	3.89134
315	HopAI1	2.88606	4.41476
360	HopAI1	3.10373	3.38838
241	HopAI1	3.21561	3.27791
223	HopAI1	2.7754	3.46381
66	HopAI1	3.81667	5.36384
340	HopAI1	3.6333	4.04619
317	HopAI1	3.22133	3.76001
266	HopAI1	2.99584	3.19874
73	HopAI1	4.07962	4.53489
305	HopAF1	3.14724	4.24527
265	HopAF1	3.19167	3.27296
245	HopAF1	3.01241	4.41981
53	HopAF1	3.00742	4.39737
296	HopAF1	3.10381	4.46617
296	HopAF1	4.2831	4.88399
190	HopAF1	3.21931	3.4668
360	HopAF1	3.11395	3.64976
241	HopAF1	3.31618	3.71032
299	HopAF1	3.4201	4.25283
293	HopAF1	3.85786	4.64483
196	HopAF1	2.78138	3.52336
301	HopAF1	3.11005	4.10009
73	HopAF1	3.80238	4.15138
66	HopAF1	3.48556	4.66975
257	HopAF1	2.96639	3.51114
317	HopAF1	2.87593	4.59081
265	HopM1	3.20727	3.18582
161	HopM1	3.00428	3.28911
310	AvrPto	2.98681	3.87659
298	AvrPto	3.92771	4.68309
242	AvrPto	2.69365	3.5337
199	AvrPto	3.03018	3.71204
322	AvrPto	2.91706	4.41595
85	AvrPto	3.69286	4.17542
289	AvrPto	3.10506	4.57197
247	AvrPto	3.35321	3.65978
316	AvrPto	3.50791	4.11921
302	AvrPto	3.77122	4.73388
289	HopA1	2.87246	4.06284
310	HopA1	3.53482	4.69718
71	HopA1	2.75663	3.57306
199	HopA1	3.07754	3.64889
188	HopA1	3.22733	3.42607
370	HopA1	2.84801	3.77869
322	HopA1	2.83306	4.21942
247	HopA1	3.28403	3.53165
316	HopA1	3.41826	3.99736
302	HopA1	3.84012	4.93767
343	HopA1	3.83171	3.92565
326	HopA1	3.07238	4.2085
85	HopA1	4.14952	4.38097
385	HopA1	3.10714	3.68616
295	HopA1	2.80361	3.86466
289	HopAI1	2.82181	3.96057
66	HopAI1	3.08478	4.30463
299	HopAI1	2.86563	3.54925
164	HopAI1	2.7559	3.72957
303	HopAI1	2.75401	3.70137
153	HopAI1	2.87083	3.89134
322	HopAI1	2.88606	4.41476
367	HopAI1	3.10373	3.38838
247	HopAI1	3.21561	3.27791
251	HopAI1	2.7754	3.46381
71	HopAI1	3.81667	5.36384
343	HopAI1	3.6333	4.04619
326	HopAI1	3.22133	3.76001
273	HopAI1	2.99584	3.19874
85	HopAI1	4.07962	4.53489
310	HopAF1	3.14724	4.24527
271	HopAF1	3.19167	3.27296
289	HopAF1	3.01241	4.41981
66	HopAF1	3.00742	4.39737
299	HopAF1	3.10381	4.46617
298	HopAF1	4.2831	4.88399
199	HopAF1	3.21931	3.4668
367	HopAF1	3.11395	3.64976
247	HopAF1	3.31618	3.71032
316	HopAF1	3.4201	4.25283
302	HopAF1	3.85786	4.64483
221	HopAF1	2.78138	3.52336
326	HopAF1	3.11005	4.10009
85	HopAF1	3.80238	4.15138
71	HopAF1	3.48556	4.66975
281	HopAF1	2.96639	3.51114
354	HopAF1	2.87593	4.59081
271	HopM1	3.20727	3.18582
202	HopM1	3.00428	3.28911
333	AvrPto	2.98681	3.87659
319	AvrPto	3.92771	4.68309
264	AvrPto	2.69365	3.5337
225	AvrPto	3.03018	3.71204
326	AvrPto	2.91706	4.41595
147	AvrPto	3.69286	4.17542
304	AvrPto	3.10506	4.57197
251	AvrPto	3.35321	3.65978
318	AvrPto	3.50791	4.11921
304	AvrPto	3.77122	4.73388
304	HopA1	2.87246	4.06284
333	HopA1	3.53482	4.69718
72	HopA1	2.75663	3.57306
225	HopA1	3.07754	3.64889
181	HopA1	3.22733	3.42607
149	HopA1	2.84801	3.77869
326	HopA1	2.83306	4.21942
251	HopA1	3.28403	3.53165
318	HopA1	3.41826	3.99736
304	HopA1	3.84012	4.93767
357	HopA1	3.83171	3.92565
345	HopA1	3.07238	4.2085
147	HopA1	4.14952	4.38097
209	HopA1	3.10714	3.68616
338	HopA1	2.80361	3.86466
304	HopAI1	2.82181	3.96057
71	HopAI1	3.08478	4.30463
323	HopAI1	2.86563	3.54925
174	HopAI1	2.7559	3.72957
305	HopAI1	2.75401	3.70137
89	HopAI1	2.87083	3.89134
326	HopAI1	2.88606	4.41476
368	HopAI1	3.10373	3.38838
251	HopAI1	3.21561	3.27791
274	HopAI1	2.7754	3.46381
72	HopAI1	3.81667	5.36384
357	HopAI1	3.6333	4.04619
348	HopAI1	3.22133	3.76001
288	HopAI1	2.99584	3.19874
147	HopAI1	4.07962	4.53489
333	HopAF1	3.14724	4.24527
273	HopAF1	3.19167	3.27296
304	HopAF1	3.01241	4.41981
71	HopAF1	3.00742	4.39737
323	HopAF1	3.10381	4.46617
319	HopAF1	4.2831	4.88399
225	HopAF1	3.21931	3.4668
368	HopAF1	3.11395	3.64976
251	HopAF1	3.31618	3.71032
318	HopAF1	3.4201	4.25283
304	HopAF1	3.85786	4.64483
223	HopAF1	2.78138	3.52336
345	HopAF1	3.11005	4.10009
147	HopAF1	3.80238	4.15138
72	HopAF1	3.48556	4.66975
289	HopAF1	2.96639	3.51114
365	HopAF1	2.87593	4.59081
273	HopM1	3.20727	3.18582
243	HopM1	3.00428	3.28911
334	AvrPto	2.98681	3.87659
324	AvrPto	3.92771	4.68309
266	AvrPto	2.69365	3.5337
230	AvrPto	3.03018	3.71204
331	AvrPto	2.91706	4.41595
211	AvrPto	3.69286	4.17542
313	AvrPto	3.10506	4.57197
274	AvrPto	3.35321	3.65978
323	AvrPto	3.50791	4.11921
313	AvrPto	3.77122	4.73388
313	HopA1	2.87246	4.06284
334	HopA1	3.53482	4.69718
76	HopA1	2.75663	3.57306
230	HopA1	3.07754	3.64889
269	HopA1	3.22733	3.42607
308	HopA1	2.84801	3.77869
331	HopA1	2.83306	4.21942
274	HopA1	3.28403	3.53165
323	HopA1	3.41826	3.99736
313	HopA1	3.84012	4.93767
360	HopA1	3.83171	3.92565
348	HopA1	3.07238	4.2085
211	HopA1	4.14952	4.38097
271	HopA1	3.10714	3.68616
315	HopA1	2.80361	3.86466
313	HopAI1	2.82181	3.96057
72	HopAI1	3.08478	4.30463
327	HopAI1	2.86563	3.54925
189	HopAI1	2.7559	3.72957
310	HopAI1	2.75401	3.70137
47	HopAI1	2.87083	3.89134
331	HopAI1	2.88606	4.41476
371	HopAI1	3.10373	3.38838
274	HopAI1	3.21561	3.27791
289	HopAI1	2.7754	3.46381
76	HopAI1	3.81667	5.36384
360	HopAI1	3.6333	4.04619
355	HopAI1	3.22133	3.76001
290	HopAI1	2.99584	3.19874
211	HopAI1	4.07962	4.53489
334	HopAF1	3.14724	4.24527
311	HopAF1	3.19167	3.27296
313	HopAF1	3.01241	4.41981
72	HopAF1	3.00742	4.39737
327	HopAF1	3.10381	4.46617
324	HopAF1	4.2831	4.88399
230	HopAF1	3.21931	3.4668
371	HopAF1	3.11395	3.64976
274	HopAF1	3.31618	3.71032
323	HopAF1	3.4201	4.25283
313	HopAF1	3.85786	4.64483
250	HopAF1	2.78138	3.52336
348	HopAF1	3.11005	4.10009
211	HopAF1	3.80238	4.15138
76	HopAF1	3.48556	4.66975
297	HopAF1	2.96639	3.51114
375	HopAF1	2.87593	4.59081
311	HopM1	3.20727	3.18582
267	HopM1	3.00428	3.28911
337	AvrPto	2.98681	3.87659
327	AvrPto	3.92771	4.68309
321	AvrPto	2.69365	3.5337
257	AvrPto	3.03018	3.71204
336	AvrPto	2.91706	4.41595
219	AvrPto	3.69286	4.17542
318	AvrPto	3.10506	4.57197
277	AvrPto	3.35321	3.65978
330	AvrPto	3.50791	4.11921
329	AvrPto	3.77122	4.73388
318	HopA1	2.87246	4.06284
337	HopA1	3.53482	4.69718
81	HopA1	2.75663	3.57306
257	HopA1	3.07754	3.64889
212	HopA1	3.22733	3.42607
69	HopA1	2.84801	3.77869
336	HopA1	2.83306	4.21942
277	HopA1	3.28403	3.53165
330	HopA1	3.41826	3.99736
329	HopA1	3.84012	4.93767
263	HopA1	3.83171	3.92565
355	HopA1	3.07238	4.2085
219	HopA1	4.14952	4.38097
267	HopA1	3.10714	3.68616
322	HopA1	2.80361	3.86466
318	HopAI1	2.82181	3.96057
76	HopAI1	3.08478	4.30463
329	HopAI1	2.86563	3.54925
204	HopAI1	2.7559	3.72957
311	HopAI1	2.75401	3.70137
289	HopAI1	2.87083	3.89134
336	HopAI1	2.88606	4.41476
372	HopAI1	3.10373	3.38838
277	HopAI1	3.21561	3.27791
304	HopAI1	2.7754	3.46381
81	HopAI1	3.81667	5.36384
263	HopAI1	3.6333	4.04619
361	HopAI1	3.22133	3.76001
315	HopAI1	2.99584	3.19874
219	HopAI1	4.07962	4.53489
337	HopAF1	3.14724	4.24527
314	HopAF1	3.19167	3.27296
318	HopAF1	3.01241	4.41981
76	HopAF1	3.00742	4.39737
329	HopAF1	3.10381	4.46617
327	HopAF1	4.2831	4.88399
257	HopAF1	3.21931	3.4668
372	HopAF1	3.11395	3.64976
277	HopAF1	3.31618	3.71032
330	HopAF1	3.4201	4.25283
329	HopAF1	3.85786	4.64483
384	HopAF1	2.78138	3.52336
355	HopAF1	3.11005	4.10009
219	HopAF1	3.80238	4.15138
81	HopAF1	3.48556	4.66975
320	HopAF1	2.96639	3.51114
377	HopAF1	2.87593	4.59081
314	HopM1	3.20727	3.18582
276	HopM1	3.00428	3.28911
358	AvrPto	2.98681	3.87659
340	AvrPto	3.92771	4.68309
335	AvrPto	2.69365	3.5337
264	AvrPto	3.03018	3.71204
353	AvrPto	2.91706	4.41595
221	AvrPto	3.69286	4.17542
339	AvrPto	3.10506	4.57197
301	AvrPto	3.35321	3.65978
339	AvrPto	3.50791	4.11921
338	AvrPto	3.77122	4.73388
339	HopA1	2.87246	4.06284
358	HopA1	3.53482	4.69718
82	HopA1	2.75663	3.57306
264	HopA1	3.07754	3.64889
207	HopA1	3.22733	3.42607
15	HopA1	2.84801	3.77869
353	HopA1	2.83306	4.21942
301	HopA1	3.28403	3.53165
339	HopA1	3.41826	3.99736
338	HopA1	3.84012	4.93767
363	HopA1	3.83171	3.92565
361	HopA1	3.07238	4.2085
221	HopA1	4.14952	4.38097
145	HopA1	3.10714	3.68616
323	HopA1	2.80361	3.86466
339	HopAI1	2.82181	3.96057
81	HopAI1	3.08478	4.30463
357	HopAI1	2.86563	3.54925
207	HopAI1	2.7559	3.72957
316	HopAI1	2.75401	3.70137
104	HopAI1	2.87083	3.89134
353	HopAI1	2.88606	4.41476
383	HopAI1	3.10373	3.38838
301	HopAI1	3.21561	3.27791
339	HopAI1	2.7754	3.46381
82	HopAI1	3.81667	5.36384
363	HopAI1	3.6333	4.04619
364	HopAI1	3.22133	3.76001
368	HopAI1	2.99584	3.19874
221	HopAI1	4.07962	4.53489
358	HopAF1	3.14724	4.24527
350	HopAF1	3.19167	3.27296
339	HopAF1	3.01241	4.41981
81	HopAF1	3.00742	4.39737
357	HopAF1	3.10381	4.46617
340	HopAF1	4.2831	4.88399
264	HopAF1	3.21931	3.4668
383	HopAF1	3.11395	3.64976
301	HopAF1	3.31618	3.71032
339	HopAF1	3.4201	4.25283
338	HopAF1	3.85786	4.64483
274	HopAF1	2.78138	3.52336
361	HopAF1	3.11005	4.10009
221	HopAF1	3.80238	4.15138
82	HopAF1	3.48556	4.66975
357	HopAF1	2.96639	3.51114
282	HopAF1	2.87593	4.59081
350	HopM1	3.20727	3.18582
382	HopM1	3.00428	3.28911
359	AvrPto	2.98681	3.87659
343	AvrPto	3.92771	4.68309
373	AvrPto	2.69365	3.5337
266	AvrPto	3.03018	3.71204
355	AvrPto	2.91706	4.41595
223	AvrPto	3.69286	4.17542
348	AvrPto	3.10506	4.57197
307	AvrPto	3.35321	3.65978
341	AvrPto	3.50791	4.11921
349	AvrPto	3.77122	4.73388
348	HopA1	2.87246	4.06284
359	HopA1	3.53482	4.69718
113	HopA1	2.75663	3.57306
266	HopA1	3.07754	3.64889
205	HopA1	3.22733	3.42607
222	HopA1	2.84801	3.77869
355	HopA1	2.83306	4.21942
307	HopA1	3.28403	3.53165
341	HopA1	3.41826	3.99736
349	HopA1	3.84012	4.93767
367	HopA1	3.83171	3.92565
377	HopA1	3.07238	4.2085
223	HopA1	4.14952	4.38097
319	HopA1	3.10714	3.68616
350	HopA1	2.80361	3.86466
348	HopAI1	2.82181	3.96057
82	HopAI1	3.08478	4.30463
366	HopAI1	2.86563	3.54925
209	HopAI1	2.7559	3.72957
320	HopAI1	2.75401	3.70137
156	HopAI1	2.87083	3.89134
355	HopAI1	2.88606	4.41476
384	HopAI1	3.10373	3.38838
307	HopAI1	3.21561	3.27791
342	HopAI1	2.7754	3.46381
113	HopAI1	3.81667	5.36384
367	HopAI1	3.6333	4.04619
377	HopAI1	3.22133	3.76001
364	HopAI1	2.99584	3.19874
223	HopAI1	4.07962	4.53489
359	HopAF1	3.14724	4.24527
387	HopAF1	3.19167	3.27296
348	HopAF1	3.01241	4.41981
82	HopAF1	3.00742	4.39737
366	HopAF1	3.10381	4.46617
343	HopAF1	4.2831	4.88399
266	HopAF1	3.21931	3.4668
384	HopAF1	3.11395	3.64976
307	HopAF1	3.31618	3.71032
341	HopAF1	3.4201	4.25283
349	HopAF1	3.85786	4.64483
325	HopAF1	2.78138	3.52336
377	HopAF1	3.11005	4.10009
223	HopAF1	3.80238	4.15138
113	HopAF1	3.48556	4.66975
363	HopAF1	2.96639	3.51114
387	HopM1	3.20727	3.18582
84	HopM1	3.00428	3.28911
362	AvrPto	2.98681	3.87659
348	AvrPto	3.92771	4.68309
389	AvrPto	2.69365	3.5337
389	AvrPto	3.03018	3.71204
364	AvrPto	2.91706	4.41595
234	AvrPto	3.69286	4.17542
370	AvrPto	3.10506	4.57197
361	AvrPto	3.35321	3.65978
381	AvrPto	3.50791	4.11921
366	AvrPto	3.77122	4.73388
370	HopA1	2.87246	4.06284
362	HopA1	3.53482	4.69718
248	HopA1	2.75663	3.57306
389	HopA1	3.07754	3.64889
375	HopA1	3.22733	3.42607
268	HopA1	2.84801	3.77869
364	HopA1	2.83306	4.21942
361	HopA1	3.28403	3.53165
381	HopA1	3.41826	3.99736
366	HopA1	3.84012	4.93767
368	HopA1	3.83171	3.92565
383	HopA1	3.07238	4.2085
234	HopA1	4.14952	4.38097
324	HopA1	3.10714	3.68616
357	HopA1	2.80361	3.86466
370	HopAI1	2.82181	3.96057
91	HopAI1	3.08478	4.30463
379	HopAI1	2.86563	3.54925
210	HopAI1	2.7559	3.72957
330	HopAI1	2.75401	3.70137
149	HopAI1	2.87083	3.89134
364	HopAI1	2.88606	4.41476
386	HopAI1	3.10373	3.38838
361	HopAI1	3.21561	3.27791
376	HopAI1	2.7754	3.46381
252	HopAI1	3.81667	5.36384
368	HopAI1	3.6333	4.04619
387	HopAI1	3.22133	3.76001
387	HopAI1	2.99584	3.19874
234	HopAI1	4.07962	4.53489
362	HopAF1	3.14724	4.24527
389	HopAF1	3.19167	3.27296
370	HopAF1	3.01241	4.41981
91	HopAF1	3.00742	4.39737
379	HopAF1	3.10381	4.46617
348	HopAF1	4.2831	4.88399
389	HopAF1	3.21931	3.4668
386	HopAF1	3.11395	3.64976
361	HopAF1	3.31618	3.71032
381	HopAF1	3.4201	4.25283
366	HopAF1	3.85786	4.64483
342	HopAF1	2.78138	3.52336
383	HopAF1	3.11005	4.10009
234	HopAF1	3.80238	4.15138
252	HopAF1	3.48556	4.66975
379	HopAF1	2.96639	3.51114
389	HopM1	3.20727	3.18582
120	HopM1	3.00428	3.28911

## Sheet: SLCA_Luc_I96A_norm
Kinase	Effector	Pto-AvrPto(I96A) (log10 scale)	Luciferase (log10 scale)
158	AvrPto	2.80115	3.87659
1	AvrPto	3.67847	4.68309
80	AvrPto	2.89215	3.71204
235	AvrPto	2.79517	4.41595
3	AvrPto	3.25917	4.17542
7	AvrPto	2.74896	4.57197
11	AvrPto	3.12737	3.65978
10	AvrPto	3.19807	4.11921
24	AvrPto	3.44975	4.73388
37	AvrPto	2.80822	3.68616
120	AvrPto	2.70762	4.59081
7	HopA1	2.63766	4.06284
158	HopA1	3.32579	4.69718
31	HopA1	2.61508	3.57306
80	HopA1	2.85967	3.64889
379	HopA1	2.87158	3.42607
269	HopA1	2.64782	3.77869
235	HopA1	2.6555	4.21942
11	HopA1	3.11585	3.53165
10	HopA1	3.15006	3.99736
24	HopA1	3.56827	4.93767
1	HopA1	3.33343	3.92565
368	HopA1	2.94348	4.2085
3	HopA1	3.59904	4.38097
26	HopA1	2.678	3.28911
150	HopA1	2.62656	3.86466
7	HopAI1	2.67478	3.96057
10	HopAI1	2.7879	4.30463
105	HopAI1	2.83651	3.54925
16	HopAI1	2.61257	3.72957
269	HopAI1	2.61622	3.70137
333	HopAI1	2.69218	3.89134
235	HopAI1	2.77848	4.41476
388	HopAI1	2.87112	3.38838
11	HopAI1	2.88058	3.27791
6	HopAI1	2.65258	3.46381
31	HopAI1	3.52867	5.36384
1	HopAI1	3.20786	4.04619
37	HopAI1	2.9193	3.76001
6	HopAI1	2.7061	3.19874
3	HopAI1	3.63794	4.53489
158	HopAF1	2.90212	4.24527
122	HopAF1	2.85368	3.27296
7	HopAF1	2.73393	4.41981
10	HopAF1	2.79508	4.39737
105	HopAF1	2.88026	4.46617
1	HopAF1	3.84333	4.88399
80	HopAF1	2.91692	3.4668
388	HopAF1	2.82748	3.64976
11	HopAF1	3.16057	3.71032
10	HopAF1	3.15907	4.25283
24	HopAF1	3.44864	4.64483
9	HopAF1	2.70217	3.52336
37	HopAF1	2.88081	4.10009
3	HopAF1	3.40618	4.15138
31	HopAF1	3.15502	4.66975
91	HopAF1	2.63579	3.51114
122	HopM1	2.77655	3.18582
159	AvrPto	2.80115	3.87659
7	AvrPto	3.67847	4.68309
83	AvrPto	2.89215	3.71204
250	AvrPto	2.79517	4.41595
5	AvrPto	3.25917	4.17542
89	AvrPto	2.74896	4.57197
37	AvrPto	3.12737	3.65978
16	AvrPto	3.19807	4.11921
220	AvrPto	3.44975	4.73388
63	AvrPto	2.80822	3.68616
262	AvrPto	2.70762	4.59081
89	HopA1	2.63766	4.06284
159	HopA1	3.32579	4.69718
32	HopA1	2.61508	3.57306
83	HopA1	2.85967	3.64889
297	HopA1	2.87158	3.42607
279	HopA1	2.64782	3.77869
250	HopA1	2.6555	4.21942
37	HopA1	3.11585	3.53165
16	HopA1	3.15006	3.99736
220	HopA1	3.56827	4.93767
7	HopA1	3.33343	3.92565
37	HopA1	2.94348	4.2085
5	HopA1	3.59904	4.38097
29	HopA1	2.678	3.28911
158	HopA1	2.62656	3.86466
89	HopAI1	2.67478	3.96057
31	HopAI1	2.7879	4.30463
113	HopAI1	2.83651	3.54925
24	HopAI1	2.61257	3.72957
270	HopAI1	2.61622	3.70137
334	HopAI1	2.69218	3.89134
250	HopAI1	2.77848	4.41476
86	HopAI1	2.87112	3.38838
37	HopAI1	2.88058	3.27791
9	HopAI1	2.65258	3.46381
32	HopAI1	3.52867	5.36384
7	HopAI1	3.20786	4.04619
63	HopAI1	2.9193	3.76001
33	HopAI1	2.7061	3.19874
5	HopAI1	3.63794	4.53489
159	HopAF1	2.90212	4.24527
151	HopAF1	2.85368	3.27296
89	HopAF1	2.73393	4.41981
31	HopAF1	2.79508	4.39737
113	HopAF1	2.88026	4.46617
7	HopAF1	3.84333	4.88399
83	HopAF1	2.91692	3.4668
86	HopAF1	2.82748	3.64976
37	HopAF1	3.16057	3.71032
16	HopAF1	3.15907	4.25283
220	HopAF1	3.44864	4.64483
31	HopAF1	2.70217	3.52336
52	HopAF1	2.88081	4.10009
5	HopAF1	3.40618	4.15138
32	HopAF1	3.15502	4.66975
146	HopAF1	2.63579	3.51114
151	HopM1	2.77655	3.18582
189	AvrPto	2.80115	3.87659
47	AvrPto	3.67847	4.68309
89	AvrPto	2.89215	3.71204
255	AvrPto	2.79517	4.41595
6	AvrPto	3.25917	4.17542
104	AvrPto	2.74896	4.57197
92	AvrPto	3.12737	3.65978
36	AvrPto	3.19807	4.11921
229	AvrPto	3.44975	4.73388
92	AvrPto	2.80822	3.68616
104	HopA1	2.63766	4.06284
189	HopA1	3.32579	4.69718
33	HopA1	2.61508	3.57306
89	HopA1	2.85967	3.64889
212	HopA1	2.87158	3.42607
262	HopA1	2.64782	3.77869
255	HopA1	2.6555	4.21942
92	HopA1	3.11585	3.53165
36	HopA1	3.15006	3.99736
229	HopA1	3.56827	4.93767
47	HopA1	3.33343	3.92565
63	HopA1	2.94348	4.2085
6	HopA1	3.59904	4.38097
84	HopA1	2.678	3.28911
164	HopA1	2.62656	3.86466
104	HopAI1	2.67478	3.96057
32	HopAI1	2.7879	4.30463
150	HopAI1	2.83651	3.54925
36	HopAI1	2.61257	3.72957
271	HopAI1	2.61622	3.70137
337	HopAI1	2.69218	3.89134
255	HopAI1	2.77848	4.41476
126	HopAI1	2.87112	3.38838
92	HopAI1	2.88058	3.27791
20	HopAI1	2.65258	3.46381
33	HopAI1	3.52867	5.36384
47	HopAI1	3.20786	4.04619
66	HopAI1	2.9193	3.76001
38	HopAI1	2.7061	3.19874
6	HopAI1	3.63794	4.53489
189	HopAF1	2.90212	4.24527
153	HopAF1	2.85368	3.27296
104	HopAF1	2.73393	4.41981
32	HopAF1	2.79508	4.39737
150	HopAF1	2.88026	4.46617
47	HopAF1	3.84333	4.88399
89	HopAF1	2.91692	3.4668
126	HopAF1	2.82748	3.64976
92	HopAF1	3.16057	3.71032
36	HopAF1	3.15907	4.25283
229	HopAF1	3.44864	4.64483
37	HopAF1	2.70217	3.52336
63	HopAF1	2.88081	4.10009
6	HopAF1	3.40618	4.15138
33	HopAF1	3.15502	4.66975
149	HopAF1	2.63579	3.51114
153	HopM1	2.77655	3.18582
204	AvrPto	2.80115	3.87659
49	AvrPto	3.67847	4.68309
104	AvrPto	2.89215	3.71204
259	AvrPto	2.79517	4.41595
9	AvrPto	3.25917	4.17542
143	AvrPto	2.74896	4.57197
142	AvrPto	3.12737	3.65978
105	AvrPto	3.19807	4.11921
236	AvrPto	3.44975	4.73388
149	AvrPto	2.80822	3.68616
11	AvrPto	2.70762	4.59081
143	HopA1	2.63766	4.06284
204	HopA1	3.32579	4.69718
35	HopA1	2.61508	3.57306
104	HopA1	2.85967	3.64889
320	HopA1	2.87158	3.42607
104	HopA1	2.64782	3.77869
259	HopA1	2.6555	4.21942
142	HopA1	3.11585	3.53165
105	HopA1	3.15006	3.99736
236	HopA1	3.56827	4.93767
49	HopA1	3.33343	3.92565
67	HopA1	2.94348	4.2085
9	HopA1	3.59904	4.38097
120	HopA1	2.678	3.28911
196	HopA1	2.62656	3.86466
143	HopAI1	2.67478	3.96057
33	HopAI1	2.7879	4.30463
151	HopAI1	2.83651	3.54925
80	HopAI1	2.61257	3.72957
273	HopAI1	2.61622	3.70137
338	HopAI1	2.69218	3.89134
259	HopAI1	2.77848	4.41476
133	HopAI1	2.87112	3.38838
142	HopAI1	2.88058	3.27791
377	HopAI1	2.65258	3.46381
35	HopAI1	3.52867	5.36384
49	HopAI1	3.20786	4.04619
67	HopAI1	2.9193	3.76001
54	HopAI1	2.7061	3.19874
9	HopAI1	3.63794	4.53489
204	HopAF1	2.90212	4.24527
154	HopAF1	2.85368	3.27296
143	HopAF1	2.73393	4.41981
33	HopAF1	2.79508	4.39737
151	HopAF1	2.88026	4.46617
49	HopAF1	3.84333	4.88399
104	HopAF1	2.91692	3.4668
133	HopAF1	2.82748	3.64976
142	HopAF1	3.16057	3.71032
105	HopAF1	3.15907	4.25283
236	HopAF1	3.44864	4.64483
40	HopAF1	2.70217	3.52336
67	HopAF1	2.88081	4.10009
9	HopAF1	3.40618	4.15138
35	HopAF1	3.15502	4.66975
150	HopAF1	2.63579	3.51114
154	HopM1	2.77655	3.18582
226	AvrPto	2.80115	3.87659
54	AvrPto	3.67847	4.68309
152	AvrPto	2.43211	3.5337
115	AvrPto	2.89215	3.71204
260	AvrPto	2.79517	4.41595
17	AvrPto	3.25917	4.17542
149	AvrPto	2.74896	4.57197
144	AvrPto	3.12737	3.65978
111	AvrPto	3.19807	4.11921
237	AvrPto	3.44975	4.73388
209	AvrPto	2.80822	3.68616
149	HopA1	2.63766	4.06284
226	HopA1	3.32579	4.69718
38	HopA1	2.61508	3.57306
115	HopA1	2.85967	3.64889
146	HopA1	2.87158	3.42607
91	HopA1	2.64782	3.77869
260	HopA1	2.6555	4.21942
144	HopA1	3.11585	3.53165
111	HopA1	3.15006	3.99736
237	HopA1	3.56827	4.93767
54	HopA1	3.33343	3.92565
86	HopA1	2.94348	4.2085
17	HopA1	3.59904	4.38097
161	HopA1	2.678	3.28911
229	HopA1	2.62656	3.86466
149	HopAI1	2.67478	3.96057
35	HopAI1	2.7879	4.30463
158	HopAI1	2.83651	3.54925
83	HopAI1	2.61257	3.72957
278	HopAI1	2.61622	3.70137
341	HopAI1	2.69218	3.89134
260	HopAI1	2.77848	4.41476
179	HopAI1	2.87112	3.38838
144	HopAI1	2.88058	3.27791
44	HopAI1	2.65258	3.46381
38	HopAI1	3.52867	5.36384
54	HopAI1	3.20786	4.04619
194	HopAI1	2.9193	3.76001
66	HopAI1	2.7061	3.19874
17	HopAI1	3.63794	4.53489
122	HopAI1	2.70762	4.59081
226	HopAF1	2.90212	4.24527
164	HopAF1	2.85368	3.27296
149	HopAF1	2.73393	4.41981
35	HopAF1	2.79508	4.39737
158	HopAF1	2.88026	4.46617
54	HopAF1	3.84333	4.88399
115	HopAF1	2.91692	3.4668
179	HopAF1	2.82748	3.64976
144	HopAF1	3.16057	3.71032
111	HopAF1	3.15907	4.25283
237	HopAF1	3.44864	4.64483
44	HopAF1	2.70217	3.52336
86	HopAF1	2.88081	4.10009
17	HopAF1	3.40618	4.15138
38	HopAF1	3.15502	4.66975
156	HopAF1	2.63579	3.51114
164	HopM1	2.77655	3.18582
228	AvrPto	2.80115	3.87659
143	AvrPto	3.67847	4.68309
153	AvrPto	2.43211	3.5337
130	AvrPto	2.89215	3.71204
275	AvrPto	2.79517	4.41595
20	AvrPto	3.25917	4.17542
153	AvrPto	2.74896	4.57197
148	AvrPto	3.12737	3.65978
119	AvrPto	3.19807	4.11921
246	AvrPto	3.44975	4.73388
235	AvrPto	2.80822	3.68616
153	HopA1	2.63766	4.06284
228	HopA1	3.32579	4.69718
39	HopA1	2.61508	3.57306
130	HopA1	2.85967	3.64889
189	HopA1	2.87158	3.42607
385	HopA1	2.64782	3.77869
275	HopA1	2.6555	4.21942
148	HopA1	3.11585	3.53165
119	HopA1	3.15006	3.99736
246	HopA1	3.56827	4.93767
143	HopA1	3.33343	3.92565
92	HopA1	2.94348	4.2085
20	HopA1	3.59904	4.38097
202	HopA1	2.678	3.28911
235	HopA1	2.62656	3.86466
153	HopAI1	2.67478	3.96057
38	HopAI1	2.7879	4.30463
205	HopAI1	2.83651	3.54925
111	HopAI1	2.61257	3.72957
280	HopAI1	2.61622	3.70137
349	HopAI1	2.69218	3.89134
275	HopAI1	2.77848	4.41476
206	HopAI1	2.87112	3.38838
148	HopAI1	2.88058	3.27791
47	HopAI1	2.65258	3.46381
39	HopAI1	3.52867	5.36384
143	HopAI1	3.20786	4.04619
201	HopAI1	2.9193	3.76001
80	HopAI1	2.7061	3.19874
20	HopAI1	3.63794	4.53489
191	HopAI1	2.70762	4.59081
228	HopAF1	2.90212	4.24527
176	HopAF1	2.85368	3.27296
153	HopAF1	2.73393	4.41981
38	HopAF1	2.79508	4.39737
205	HopAF1	2.88026	4.46617
143	HopAF1	3.84333	4.88399
130	HopAF1	2.91692	3.4668
206	HopAF1	2.82748	3.64976
148	HopAF1	3.16057	3.71032
119	HopAF1	3.15907	4.25283
246	HopAF1	3.44864	4.64483
45	HopAF1	2.70217	3.52336
92	HopAF1	2.88081	4.10009
20	HopAF1	3.40618	4.15138
39	HopAF1	3.15502	4.66975
160	HopAF1	2.63579	3.51114
176	HopM1	2.77655	3.18582
233	AvrPto	2.80115	3.87659
207	AvrPto	3.67847	4.68309
154	AvrPto	2.43211	3.5337
152	AvrPto	2.89215	3.71204
285	AvrPto	2.79517	4.41595
40	AvrPto	3.25917	4.17542
156	AvrPto	2.74896	4.57197
162	AvrPto	3.12737	3.65978
163	AvrPto	3.19807	4.11921
249	AvrPto	3.44975	4.73388
301	AvrPto	2.80822	3.68616
156	HopA1	2.63766	4.06284
233	HopA1	3.32579	4.69718
42	HopA1	2.61508	3.57306
152	HopA1	2.85967	3.64889
289	HopA1	2.87158	3.42607
295	HopA1	2.64782	3.77869
285	HopA1	2.6555	4.21942
162	HopA1	3.11585	3.53165
163	HopA1	3.15006	3.99736
249	HopA1	3.56827	4.93767
244	HopA1	3.33343	3.92565
120	HopA1	2.94348	4.2085
40	HopA1	3.59904	4.38097
243	HopA1	2.678	3.28911
248	HopA1	2.62656	3.86466
156	HopAI1	2.67478	3.96057
39	HopAI1	2.7879	4.30463
229	HopAI1	2.83651	3.54925
119	HopAI1	2.61257	3.72957
281	HopAI1	2.61622	3.70137
358	HopAI1	2.69218	3.89134
285	HopAI1	2.77848	4.41476
208	HopAI1	2.87112	3.38838
162	HopAI1	2.88058	3.27791
389	HopAI1	2.65258	3.46381
42	HopAI1	3.52867	5.36384
244	HopAI1	3.20786	4.04619
212	HopAI1	2.9193	3.76001
89	HopAI1	2.7061	3.19874
40	HopAI1	3.63794	4.53489
350	HopAI1	2.70762	4.59081
233	HopAF1	2.90212	4.24527
191	HopAF1	2.85368	3.27296
156	HopAF1	2.73393	4.41981
39	HopAF1	2.79508	4.39737
229	HopAF1	2.88026	4.46617
207	HopAF1	3.84333	4.88399
152	HopAF1	2.91692	3.4668
208	HopAF1	2.82748	3.64976
162	HopAF1	3.16057	3.71032
163	HopAF1	3.15907	4.25283
249	HopAF1	3.44864	4.64483
51	HopAF1	2.70217	3.52336
120	HopAF1	2.88081	4.10009
40	HopAF1	3.40618	4.15138
42	HopAF1	3.15502	4.66975
181	HopAF1	2.63579	3.51114
191	HopM1	2.77655	3.18582
253	AvrPto	2.80115	3.87659
216	AvrPto	3.67847	4.68309
165	AvrPto	2.43211	3.5337
156	AvrPto	2.89215	3.71204
286	AvrPto	2.79517	4.41595
43	AvrPto	3.25917	4.17542
160	AvrPto	2.74896	4.57197
194	AvrPto	3.12737	3.65978
210	AvrPto	3.19807	4.11921
254	AvrPto	3.44975	4.73388
326	AvrPto	2.80822	3.68616
160	HopA1	2.63766	4.06284
253	HopA1	3.32579	4.69718
44	HopA1	2.61508	3.57306
156	HopA1	2.85967	3.64889
156	HopA1	2.87158	3.42607
238	HopA1	2.64782	3.77869
286	HopA1	2.6555	4.21942
194	HopA1	3.11585	3.53165
210	HopA1	3.15006	3.99736
254	HopA1	3.56827	4.93767
245	HopA1	3.33343	3.92565
194	HopA1	2.94348	4.2085
43	HopA1	3.59904	4.38097
267	HopA1	2.678	3.28911
260	HopA1	2.62656	3.86466
160	HopAI1	2.67478	3.96057
42	HopAI1	2.7879	4.30463
248	HopAI1	2.83651	3.54925
130	HopAI1	2.61257	3.72957
284	HopAI1	2.61622	3.70137
359	HopAI1	2.69218	3.89134
286	HopAI1	2.77848	4.41476
213	HopAI1	2.87112	3.38838
194	HopAI1	2.88058	3.27791
73	HopAI1	2.65258	3.46381
44	HopAI1	3.52867	5.36384
245	HopAI1	3.20786	4.04619
244	HopAI1	2.9193	3.76001
164	HopAI1	2.7061	3.19874
43	HopAI1	3.63794	4.53489
284	HopAI1	2.70762	4.59081
253	HopAF1	2.90212	4.24527
197	HopAF1	2.85368	3.27296
160	HopAF1	2.73393	4.41981
42	HopAF1	2.79508	4.39737
248	HopAF1	2.88026	4.46617
216	HopAF1	3.84333	4.88399
156	HopAF1	2.91692	3.4668
213	HopAF1	2.82748	3.64976
194	HopAF1	3.16057	3.71032
210	HopAF1	3.15907	4.25283
254	HopAF1	3.44864	4.64483
52	HopAF1	2.70217	3.52336
194	HopAF1	2.88081	4.10009
43	HopAF1	3.40618	4.15138
44	HopAF1	3.15502	4.66975
188	HopAF1	2.63579	3.51114
197	HopM1	2.77655	3.18582
272	AvrPto	2.80115	3.87659
217	AvrPto	3.67847	4.68309
174	AvrPto	2.43211	3.5337
158	AvrPto	2.89215	3.71204
290	AvrPto	2.79517	4.41595
46	AvrPto	3.25917	4.17542
163	AvrPto	2.74896	4.57197
195	AvrPto	3.12737	3.65978
214	AvrPto	3.19807	4.11921
256	AvrPto	3.44975	4.73388
355	AvrPto	2.80822	3.68616
163	HopA1	2.63766	4.06284
272	HopA1	3.32579	4.69718
45	HopA1	2.61508	3.57306
158	HopA1	2.85967	3.64889
160	HopA1	2.87158	3.42607
369	HopA1	2.64782	3.77869
290	HopA1	2.6555	4.21942
376	HopA1	3.11585	3.53165
214	HopA1	3.15006	3.99736
256	HopA1	3.56827	4.93767
298	HopA1	3.33343	3.92565
255	HopA1	2.94348	4.2085
46	HopA1	3.59904	4.38097
276	HopA1	2.678	3.28911
262	HopA1	2.62656	3.86466
163	HopAI1	2.67478	3.96057
44	HopAI1	2.7879	4.30463
252	HopAI1	2.83651	3.54925
146	HopAI1	2.61257	3.72957
288	HopAI1	2.61622	3.70137
362	HopAI1	2.69218	3.89134
290	HopAI1	2.77848	4.41476
218	HopAI1	2.87112	3.38838
376	HopAI1	2.88058	3.27791
147	HopAI1	2.65258	3.46381
45	HopAI1	3.52867	5.36384
298	HopAI1	3.20786	4.04619
285	HopAI1	2.9193	3.76001
192	HopAI1	2.7061	3.19874
46	HopAI1	3.63794	4.53489
272	HopAF1	2.90212	4.24527
209	HopAF1	2.85368	3.27296
163	HopAF1	2.73393	4.41981
44	HopAF1	2.79508	4.39737
252	HopAF1	2.88026	4.46617
217	HopAF1	3.84333	4.88399
158	HopAF1	2.91692	3.4668
218	HopAF1	2.82748	3.64976
376	HopAF1	3.16057	3.71032
214	HopAF1	3.15907	4.25283
256	HopAF1	3.44864	4.64483
86	HopAF1	2.70217	3.52336
255	HopAF1	2.88081	4.10009
46	HopAF1	3.40618	4.15138
45	HopAF1	3.15502	4.66975
189	HopAF1	2.63579	3.51114
209	HopM1	2.77655	3.18582
284	AvrPto	2.80115	3.87659
244	AvrPto	3.67847	4.68309
191	AvrPto	2.43211	3.5337
161	AvrPto	2.89215	3.71204
300	AvrPto	2.79517	4.41595
63	AvrPto	3.25917	4.17542
188	AvrPto	2.74896	4.57197
196	AvrPto	3.12737	3.65978
240	AvrPto	3.19807	4.11921
270	AvrPto	3.44975	4.73388
365	AvrPto	2.80822	3.68616
188	HopA1	2.63766	4.06284
284	HopA1	3.32579	4.69718
51	HopA1	2.61508	3.57306
161	HopA1	2.85967	3.64889
281	HopA1	2.87158	3.42607
109	HopA1	2.64782	3.77869
300	HopA1	2.6555	4.21942
196	HopA1	3.11585	3.53165
240	HopA1	3.15006	3.99736
270	HopA1	3.56827	4.93767
319	HopA1	3.33343	3.92565
259	HopA1	2.94348	4.2085
63	HopA1	3.59904	4.38097
382	HopA1	2.678	3.28911
263	HopA1	2.62656	3.86466
188	HopAI1	2.67478	3.96057
45	HopAI1	2.7879	4.30463
263	HopAI1	2.83651	3.54925
152	HopAI1	2.61257	3.72957
292	HopAI1	2.61622	3.70137
363	HopAI1	2.69218	3.89134
300	HopAI1	2.77848	4.41476
294	HopAI1	2.87112	3.38838
196	HopAI1	2.88058	3.27791
188	HopAI1	2.65258	3.46381
51	HopAI1	3.52867	5.36384
319	HopAI1	3.20786	4.04619
288	HopAI1	2.9193	3.76001
201	HopAI1	2.7061	3.19874
63	HopAI1	3.63794	4.53489
284	HopAF1	2.90212	4.24527
216	HopAF1	2.85368	3.27296
188	HopAF1	2.73393	4.41981
45	HopAF1	2.79508	4.39737
263	HopAF1	2.88026	4.46617
244	HopAF1	3.84333	4.88399
161	HopAF1	2.91692	3.4668
294	HopAF1	2.82748	3.64976
196	HopAF1	3.16057	3.71032
240	HopAF1	3.15907	4.25283
270	HopAF1	3.44864	4.64483
89	HopAF1	2.70217	3.52336
259	HopAF1	2.88081	4.10009
63	HopAF1	3.40618	4.15138
51	HopAF1	3.15502	4.66975
207	HopAF1	2.63579	3.51114
216	HopM1	2.77655	3.18582
288	AvrPto	2.80115	3.87659
245	AvrPto	3.67847	4.68309
192	AvrPto	2.43211	3.5337
176	AvrPto	2.89215	3.71204
309	AvrPto	2.79517	4.41595
67	AvrPto	3.25917	4.17542
220	AvrPto	2.74896	4.57197
201	AvrPto	3.12737	3.65978
261	AvrPto	3.19807	4.11921
278	AvrPto	3.44975	4.73388
377	AvrPto	2.80822	3.68616
220	HopA1	2.63766	4.06284
288	HopA1	3.32579	4.69718
52	HopA1	2.61508	3.57306
176	HopA1	2.85967	3.64889
217	HopA1	2.87158	3.42607
25	HopA1	2.64782	3.77869
309	HopA1	2.6555	4.21942
201	HopA1	3.11585	3.53165
261	HopA1	3.15006	3.99736
278	HopA1	3.56827	4.93767
324	HopA1	3.33343	3.92565
275	HopA1	2.94348	4.2085
67	HopA1	3.59904	4.38097
273	HopA1	2.62656	3.86466
220	HopAI1	2.67478	3.96057
51	HopAI1	2.7879	4.30463
272	HopAI1	2.83651	3.54925
154	HopAI1	2.61257	3.72957
293	HopAI1	2.61622	3.70137
381	HopAI1	2.69218	3.89134
309	HopAI1	2.77848	4.41476
342	HopAI1	2.87112	3.38838
201	HopAI1	2.88058	3.27791
196	HopAI1	2.65258	3.46381
52	HopAI1	3.52867	5.36384
324	HopAI1	3.20786	4.04619
298	HopAI1	2.9193	3.76001
212	HopAI1	2.7061	3.19874
67	HopAI1	3.63794	4.53489
11	HopAI1	2.70762	4.59081
288	HopAF1	2.90212	4.24527
227	HopAF1	2.85368	3.27296
220	HopAF1	2.73393	4.41981
51	HopAF1	2.79508	4.39737
272	HopAF1	2.88026	4.46617
245	HopAF1	3.84333	4.88399
176	HopAF1	2.91692	3.4668
342	HopAF1	2.82748	3.64976
201	HopAF1	3.16057	3.71032
261	HopAF1	3.15907	4.25283
278	HopAF1	3.44864	4.64483
105	HopAF1	2.70217	3.52336
275	HopAF1	2.88081	4.10009
67	HopAF1	3.40618	4.15138
52	HopAF1	3.15502	4.66975
212	HopAF1	2.63579	3.51114
227	HopM1	2.77655	3.18582
26	HopM1	2.678	3.28911
303	AvrPto	2.80115	3.87659
263	AvrPto	3.67847	4.68309
209	AvrPto	2.43211	3.5337
178	AvrPto	2.89215	3.71204
345	AvrPto	2.79517	4.41595
68	AvrPto	3.25917	4.17542
237	AvrPto	2.74896	4.57197
224	AvrPto	3.12737	3.65978
280	AvrPto	3.19807	4.11921
292	AvrPto	3.44975	4.73388
237	HopA1	2.63766	4.06284
303	HopA1	3.32579	4.69718
53	HopA1	2.61508	3.57306
178	HopA1	2.85967	3.64889
150	HopA1	2.87158	3.42607
70	HopA1	2.64782	3.77869
345	HopA1	2.6555	4.21942
224	HopA1	3.11585	3.53165
280	HopA1	3.15006	3.99736
292	HopA1	3.56827	4.93767
327	HopA1	3.33343	3.92565
285	HopA1	2.94348	4.2085
68	HopA1	3.59904	4.38097
191	HopA1	2.80822	3.68616
286	HopA1	2.62656	3.86466
237	HopAI1	2.67478	3.96057
52	HopAI1	2.7879	4.30463
279	HopAI1	2.83651	3.54925
159	HopAI1	2.61257	3.72957
297	HopAI1	2.61622	3.70137
387	HopAI1	2.69218	3.89134
345	HopAI1	2.77848	4.41476
352	HopAI1	2.87112	3.38838
224	HopAI1	2.88058	3.27791
221	HopAI1	2.65258	3.46381
53	HopAI1	3.52867	5.36384
327	HopAI1	3.20786	4.04619
301	HopAI1	2.9193	3.76001
264	HopAI1	2.7061	3.19874
68	HopAI1	3.63794	4.53489
303	HopAF1	2.90212	4.24527
239	HopAF1	2.85368	3.27296
237	HopAF1	2.73393	4.41981
52	HopAF1	2.79508	4.39737
279	HopAF1	2.88026	4.46617
263	HopAF1	3.84333	4.88399
178	HopAF1	2.91692	3.4668
352	HopAF1	2.82748	3.64976
224	HopAF1	3.16057	3.71032
280	HopAF1	3.15907	4.25283
292	HopAF1	3.44864	4.64483
147	HopAF1	2.70217	3.52336
285	HopAF1	2.88081	4.10009
68	HopAF1	3.40618	4.15138
53	HopAF1	3.15502	4.66975
217	HopAF1	2.63579	3.51114
239	HopM1	2.77655	3.18582
29	HopM1	2.678	3.28911
305	AvrPto	2.80115	3.87659
296	AvrPto	3.67847	4.68309
239	AvrPto	2.43211	3.5337
190	AvrPto	2.89215	3.71204
315	AvrPto	2.79517	4.41595
73	AvrPto	3.25917	4.17542
245	AvrPto	2.74896	4.57197
241	AvrPto	3.12737	3.65978
299	AvrPto	3.19807	4.11921
293	AvrPto	3.44975	4.73388
245	HopA1	2.63766	4.06284
305	HopA1	3.32579	4.69718
66	HopA1	2.61508	3.57306
190	HopA1	2.85967	3.64889
257	HopA1	2.87158	3.42607
55	HopA1	2.64782	3.77869
315	HopA1	2.6555	4.21942
241	HopA1	3.11585	3.53165
299	HopA1	3.15006	3.99736
293	HopA1	3.56827	4.93767
340	HopA1	3.33343	3.92565
301	HopA1	2.94348	4.2085
73	HopA1	3.59904	4.38097
311	HopA1	2.80822	3.68616
290	HopA1	2.62656	3.86466
245	HopAI1	2.67478	3.96057
53	HopAI1	2.7879	4.30463
296	HopAI1	2.83651	3.54925
161	HopAI1	2.61257	3.72957
302	HopAI1	2.61622	3.70137
389	HopAI1	2.69218	3.89134
315	HopAI1	2.77848	4.41476
360	HopAI1	2.87112	3.38838
241	HopAI1	2.88058	3.27791
223	HopAI1	2.65258	3.46381
66	HopAI1	3.52867	5.36384
340	HopAI1	3.20786	4.04619
317	HopAI1	2.9193	3.76001
266	HopAI1	2.7061	3.19874
73	HopAI1	3.63794	4.53489
305	HopAF1	2.90212	4.24527
265	HopAF1	2.85368	3.27296
245	HopAF1	2.73393	4.41981
53	HopAF1	2.79508	4.39737
296	HopAF1	2.88026	4.46617
296	HopAF1	3.84333	4.88399
190	HopAF1	2.91692	3.4668
360	HopAF1	2.82748	3.64976
241	HopAF1	3.16057	3.71032
299	HopAF1	3.15907	4.25283
293	HopAF1	3.44864	4.64483
196	HopAF1	2.70217	3.52336
301	HopAF1	2.88081	4.10009
73	HopAF1	3.40618	4.15138
66	HopAF1	3.15502	4.66975
257	HopAF1	2.63579	3.51114
317	HopAF1	2.70762	4.59081
265	HopM1	2.77655	3.18582
161	HopM1	2.678	3.28911
310	AvrPto	2.80115	3.87659
298	AvrPto	3.67847	4.68309
242	AvrPto	2.43211	3.5337
199	AvrPto	2.89215	3.71204
322	AvrPto	2.79517	4.41595
85	AvrPto	3.25917	4.17542
289	AvrPto	2.74896	4.57197
247	AvrPto	3.12737	3.65978
316	AvrPto	3.19807	4.11921
302	AvrPto	3.44975	4.73388
289	HopA1	2.63766	4.06284
310	HopA1	3.32579	4.69718
71	HopA1	2.61508	3.57306
199	HopA1	2.85967	3.64889
188	HopA1	2.87158	3.42607
370	HopA1	2.64782	3.77869
322	HopA1	2.6555	4.21942
247	HopA1	3.11585	3.53165
316	HopA1	3.15006	3.99736
302	HopA1	3.56827	4.93767
343	HopA1	3.33343	3.92565
326	HopA1	2.94348	4.2085
85	HopA1	3.59904	4.38097
385	HopA1	2.80822	3.68616
295	HopA1	2.62656	3.86466
289	HopAI1	2.67478	3.96057
66	HopAI1	2.7879	4.30463
299	HopAI1	2.83651	3.54925
164	HopAI1	2.61257	3.72957
303	HopAI1	2.61622	3.70137
153	HopAI1	2.69218	3.89134
322	HopAI1	2.77848	4.41476
367	HopAI1	2.87112	3.38838
247	HopAI1	2.88058	3.27791
251	HopAI1	2.65258	3.46381
71	HopAI1	3.52867	5.36384
343	HopAI1	3.20786	4.04619
326	HopAI1	2.9193	3.76001
273	HopAI1	2.7061	3.19874
85	HopAI1	3.63794	4.53489
310	HopAF1	2.90212	4.24527
271	HopAF1	2.85368	3.27296
289	HopAF1	2.73393	4.41981
66	HopAF1	2.79508	4.39737
299	HopAF1	2.88026	4.46617
298	HopAF1	3.84333	4.88399
199	HopAF1	2.91692	3.4668
367	HopAF1	2.82748	3.64976
247	HopAF1	3.16057	3.71032
316	HopAF1	3.15907	4.25283
302	HopAF1	3.44864	4.64483
221	HopAF1	2.70217	3.52336
326	HopAF1	2.88081	4.10009
85	HopAF1	3.40618	4.15138
71	HopAF1	3.15502	4.66975
281	HopAF1	2.63579	3.51114
354	HopAF1	2.70762	4.59081
271	HopM1	2.77655	3.18582
202	HopM1	2.678	3.28911
333	AvrPto	2.80115	3.87659
319	AvrPto	3.67847	4.68309
264	AvrPto	2.43211	3.5337
225	AvrPto	2.89215	3.71204
326	AvrPto	2.79517	4.41595
147	AvrPto	3.25917	4.17542
304	AvrPto	2.74896	4.57197
251	AvrPto	3.12737	3.65978
318	AvrPto	3.19807	4.11921
304	AvrPto	3.44975	4.73388
304	HopA1	2.63766	4.06284
333	HopA1	3.32579	4.69718
72	HopA1	2.61508	3.57306
225	HopA1	2.85967	3.64889
181	HopA1	2.87158	3.42607
149	HopA1	2.64782	3.77869
326	HopA1	2.6555	4.21942
251	HopA1	3.11585	3.53165
318	HopA1	3.15006	3.99736
304	HopA1	3.56827	4.93767
357	HopA1	3.33343	3.92565
345	HopA1	2.94348	4.2085
147	HopA1	3.59904	4.38097
209	HopA1	2.80822	3.68616
338	HopA1	2.62656	3.86466
304	HopAI1	2.67478	3.96057
71	HopAI1	2.7879	4.30463
323	HopAI1	2.83651	3.54925
174	HopAI1	2.61257	3.72957
305	HopAI1	2.61622	3.70137
89	HopAI1	2.69218	3.89134
326	HopAI1	2.77848	4.41476
368	HopAI1	2.87112	3.38838
251	HopAI1	2.88058	3.27791
274	HopAI1	2.65258	3.46381
72	HopAI1	3.52867	5.36384
357	HopAI1	3.20786	4.04619
348	HopAI1	2.9193	3.76001
288	HopAI1	2.7061	3.19874
147	HopAI1	3.63794	4.53489
333	HopAF1	2.90212	4.24527
273	HopAF1	2.85368	3.27296
304	HopAF1	2.73393	4.41981
71	HopAF1	2.79508	4.39737
323	HopAF1	2.88026	4.46617
319	HopAF1	3.84333	4.88399
225	HopAF1	2.91692	3.4668
368	HopAF1	2.82748	3.64976
251	HopAF1	3.16057	3.71032
318	HopAF1	3.15907	4.25283
304	HopAF1	3.44864	4.64483
223	HopAF1	2.70217	3.52336
345	HopAF1	2.88081	4.10009
147	HopAF1	3.40618	4.15138
72	HopAF1	3.15502	4.66975
289	HopAF1	2.63579	3.51114
365	HopAF1	2.70762	4.59081
273	HopM1	2.77655	3.18582
243	HopM1	2.678	3.28911
334	AvrPto	2.80115	3.87659
324	AvrPto	3.67847	4.68309
266	AvrPto	2.43211	3.5337
230	AvrPto	2.89215	3.71204
331	AvrPto	2.79517	4.41595
211	AvrPto	3.25917	4.17542
313	AvrPto	2.74896	4.57197
274	AvrPto	3.12737	3.65978
323	AvrPto	3.19807	4.11921
313	AvrPto	3.44975	4.73388
313	HopA1	2.63766	4.06284
334	HopA1	3.32579	4.69718
76	HopA1	2.61508	3.57306
230	HopA1	2.85967	3.64889
269	HopA1	2.87158	3.42607
308	HopA1	2.64782	3.77869
331	HopA1	2.6555	4.21942
274	HopA1	3.11585	3.53165
323	HopA1	3.15006	3.99736
313	HopA1	3.56827	4.93767
360	HopA1	3.33343	3.92565
348	HopA1	2.94348	4.2085
211	HopA1	3.59904	4.38097
271	HopA1	2.80822	3.68616
315	HopA1	2.62656	3.86466
313	HopAI1	2.67478	3.96057
72	HopAI1	2.7879	4.30463
327	HopAI1	2.83651	3.54925
189	HopAI1	2.61257	3.72957
310	HopAI1	2.61622	3.70137
47	HopAI1	2.69218	3.89134
331	HopAI1	2.77848	4.41476
371	HopAI1	2.87112	3.38838
274	HopAI1	2.88058	3.27791
289	HopAI1	2.65258	3.46381
76	HopAI1	3.52867	5.36384
360	HopAI1	3.20786	4.04619
355	HopAI1	2.9193	3.76001
290	HopAI1	2.7061	3.19874
211	HopAI1	3.63794	4.53489
334	HopAF1	2.90212	4.24527
311	HopAF1	2.85368	3.27296
313	HopAF1	2.73393	4.41981
72	HopAF1	2.79508	4.39737
327	HopAF1	2.88026	4.46617
324	HopAF1	3.84333	4.88399
230	HopAF1	2.91692	3.4668
371	HopAF1	2.82748	3.64976
274	HopAF1	3.16057	3.71032
323	HopAF1	3.15907	4.25283
313	HopAF1	3.44864	4.64483
250	HopAF1	2.70217	3.52336
348	HopAF1	2.88081	4.10009
211	HopAF1	3.40618	4.15138
76	HopAF1	3.15502	4.66975
297	HopAF1	2.63579	3.51114
375	HopAF1	2.70762	4.59081
311	HopM1	2.77655	3.18582
267	HopM1	2.678	3.28911
337	AvrPto	2.80115	3.87659
327	AvrPto	3.67847	4.68309
321	AvrPto	2.43211	3.5337
257	AvrPto	2.89215	3.71204
336	AvrPto	2.79517	4.41595
219	AvrPto	3.25917	4.17542
318	AvrPto	2.74896	4.57197
277	AvrPto	3.12737	3.65978
330	AvrPto	3.19807	4.11921
329	AvrPto	3.44975	4.73388
318	HopA1	2.63766	4.06284
337	HopA1	3.32579	4.69718
81	HopA1	2.61508	3.57306
257	HopA1	2.85967	3.64889
212	HopA1	2.87158	3.42607
69	HopA1	2.64782	3.77869
336	HopA1	2.6555	4.21942
277	HopA1	3.11585	3.53165
330	HopA1	3.15006	3.99736
329	HopA1	3.56827	4.93767
263	HopA1	3.33343	3.92565
355	HopA1	2.94348	4.2085
219	HopA1	3.59904	4.38097
267	HopA1	2.80822	3.68616
322	HopA1	2.62656	3.86466
318	HopAI1	2.67478	3.96057
76	HopAI1	2.7879	4.30463
329	HopAI1	2.83651	3.54925
204	HopAI1	2.61257	3.72957
311	HopAI1	2.61622	3.70137
289	HopAI1	2.69218	3.89134
336	HopAI1	2.77848	4.41476
372	HopAI1	2.87112	3.38838
277	HopAI1	2.88058	3.27791
304	HopAI1	2.65258	3.46381
81	HopAI1	3.52867	5.36384
263	HopAI1	3.20786	4.04619
361	HopAI1	2.9193	3.76001
315	HopAI1	2.7061	3.19874
219	HopAI1	3.63794	4.53489
337	HopAF1	2.90212	4.24527
314	HopAF1	2.85368	3.27296
318	HopAF1	2.73393	4.41981
76	HopAF1	2.79508	4.39737
329	HopAF1	2.88026	4.46617
327	HopAF1	3.84333	4.88399
257	HopAF1	2.91692	3.4668
372	HopAF1	2.82748	3.64976
277	HopAF1	3.16057	3.71032
330	HopAF1	3.15907	4.25283
329	HopAF1	3.44864	4.64483
384	HopAF1	2.70217	3.52336
355	HopAF1	2.88081	4.10009
219	HopAF1	3.40618	4.15138
81	HopAF1	3.15502	4.66975
320	HopAF1	2.63579	3.51114
377	HopAF1	2.70762	4.59081
314	HopM1	2.77655	3.18582
276	HopM1	2.678	3.28911
358	AvrPto	2.80115	3.87659
340	AvrPto	3.67847	4.68309
335	AvrPto	2.43211	3.5337
264	AvrPto	2.89215	3.71204
353	AvrPto	2.79517	4.41595
221	AvrPto	3.25917	4.17542
339	AvrPto	2.74896	4.57197
301	AvrPto	3.12737	3.65978
339	AvrPto	3.19807	4.11921
338	AvrPto	3.44975	4.73388
339	HopA1	2.63766	4.06284
358	HopA1	3.32579	4.69718
82	HopA1	2.61508	3.57306
264	HopA1	2.85967	3.64889
207	HopA1	2.87158	3.42607
15	HopA1	2.64782	3.77869
353	HopA1	2.6555	4.21942
301	HopA1	3.11585	3.53165
339	HopA1	3.15006	3.99736
338	HopA1	3.56827	4.93767
363	HopA1	3.33343	3.92565
361	HopA1	2.94348	4.2085
221	HopA1	3.59904	4.38097
145	HopA1	2.80822	3.68616
323	HopA1	2.62656	3.86466
339	HopAI1	2.67478	3.96057
81	HopAI1	2.7879	4.30463
357	HopAI1	2.83651	3.54925
207	HopAI1	2.61257	3.72957
316	HopAI1	2.61622	3.70137
104	HopAI1	2.69218	3.89134
353	HopAI1	2.77848	4.41476
383	HopAI1	2.87112	3.38838
301	HopAI1	2.88058	3.27791
339	HopAI1	2.65258	3.46381
82	HopAI1	3.52867	5.36384
363	HopAI1	3.20786	4.04619
364	HopAI1	2.9193	3.76001
368	HopAI1	2.7061	3.19874
221	HopAI1	3.63794	4.53489
358	HopAF1	2.90212	4.24527
350	HopAF1	2.85368	3.27296
339	HopAF1	2.73393	4.41981
81	HopAF1	2.79508	4.39737
357	HopAF1	2.88026	4.46617
340	HopAF1	3.84333	4.88399
264	HopAF1	2.91692	3.4668
383	HopAF1	2.82748	3.64976
301	HopAF1	3.16057	3.71032
339	HopAF1	3.15907	4.25283
338	HopAF1	3.44864	4.64483
274	HopAF1	2.70217	3.52336
361	HopAF1	2.88081	4.10009
221	HopAF1	3.40618	4.15138
82	HopAF1	3.15502	4.66975
357	HopAF1	2.63579	3.51114
282	HopAF1	2.70762	4.59081
350	HopM1	2.77655	3.18582
382	HopM1	2.678	3.28911
359	AvrPto	2.80115	3.87659
343	AvrPto	3.67847	4.68309
373	AvrPto	2.43211	3.5337
266	AvrPto	2.89215	3.71204
355	AvrPto	2.79517	4.41595
223	AvrPto	3.25917	4.17542
348	AvrPto	2.74896	4.57197
307	AvrPto	3.12737	3.65978
341	AvrPto	3.19807	4.11921
349	AvrPto	3.44975	4.73388
348	HopA1	2.63766	4.06284
359	HopA1	3.32579	4.69718
113	HopA1	2.61508	3.57306
266	HopA1	2.85967	3.64889
205	HopA1	2.87158	3.42607
222	HopA1	2.64782	3.77869
355	HopA1	2.6555	4.21942
307	HopA1	3.11585	3.53165
341	HopA1	3.15006	3.99736
349	HopA1	3.56827	4.93767
367	HopA1	3.33343	3.92565
377	HopA1	2.94348	4.2085
223	HopA1	3.59904	4.38097
319	HopA1	2.80822	3.68616
350	HopA1	2.62656	3.86466
348	HopAI1	2.67478	3.96057
82	HopAI1	2.7879	4.30463
366	HopAI1	2.83651	3.54925
209	HopAI1	2.61257	3.72957
320	HopAI1	2.61622	3.70137
156	HopAI1	2.69218	3.89134
355	HopAI1	2.77848	4.41476
384	HopAI1	2.87112	3.38838
307	HopAI1	2.88058	3.27791
342	HopAI1	2.65258	3.46381
113	HopAI1	3.52867	5.36384
367	HopAI1	3.20786	4.04619
377	HopAI1	2.9193	3.76001
364	HopAI1	2.7061	3.19874
223	HopAI1	3.63794	4.53489
359	HopAF1	2.90212	4.24527
387	HopAF1	2.85368	3.27296
348	HopAF1	2.73393	4.41981
82	HopAF1	2.79508	4.39737
366	HopAF1	2.88026	4.46617
343	HopAF1	3.84333	4.88399
266	HopAF1	2.91692	3.4668
384	HopAF1	2.82748	3.64976
307	HopAF1	3.16057	3.71032
341	HopAF1	3.15907	4.25283
349	HopAF1	3.44864	4.64483
325	HopAF1	2.70217	3.52336
377	HopAF1	2.88081	4.10009
223	HopAF1	3.40618	4.15138
113	HopAF1	3.15502	4.66975
363	HopAF1	2.63579	3.51114
387	HopM1	2.77655	3.18582
84	HopM1	2.678	3.28911
362	AvrPto	2.80115	3.87659
348	AvrPto	3.67847	4.68309
389	AvrPto	2.43211	3.5337
389	AvrPto	2.89215	3.71204
364	AvrPto	2.79517	4.41595
234	AvrPto	3.25917	4.17542
370	AvrPto	2.74896	4.57197
361	AvrPto	3.12737	3.65978
381	AvrPto	3.19807	4.11921
366	AvrPto	3.44975	4.73388
370	HopA1	2.63766	4.06284
362	HopA1	3.32579	4.69718
248	HopA1	2.61508	3.57306
389	HopA1	2.85967	3.64889
375	HopA1	2.87158	3.42607
268	HopA1	2.64782	3.77869
364	HopA1	2.6555	4.21942
361	HopA1	3.11585	3.53165
381	HopA1	3.15006	3.99736
366	HopA1	3.56827	4.93767
368	HopA1	3.33343	3.92565
383	HopA1	2.94348	4.2085
234	HopA1	3.59904	4.38097
324	HopA1	2.80822	3.68616
357	HopA1	2.62656	3.86466
370	HopAI1	2.67478	3.96057
91	HopAI1	2.7879	4.30463
379	HopAI1	2.83651	3.54925
210	HopAI1	2.61257	3.72957
330	HopAI1	2.61622	3.70137
149	HopAI1	2.69218	3.89134
364	HopAI1	2.77848	4.41476
386	HopAI1	2.87112	3.38838
361	HopAI1	2.88058	3.27791
376	HopAI1	2.65258	3.46381
252	HopAI1	3.52867	5.36384
368	HopAI1	3.20786	4.04619
387	HopAI1	2.9193	3.76001
387	HopAI1	2.7061	3.19874
234	HopAI1	3.63794	4.53489
362	HopAF1	2.90212	4.24527
389	HopAF1	2.85368	3.27296
370	HopAF1	2.73393	4.41981
91	HopAF1	2.79508	4.39737
379	HopAF1	2.88026	4.46617
348	HopAF1	3.84333	4.88399
389	HopAF1	2.91692	3.4668
386	HopAF1	2.82748	3.64976
361	HopAF1	3.16057	3.71032
381	HopAF1	3.15907	4.25283
366	HopAF1	3.44864	4.64483
342	HopAF1	2.70217	3.52336
383	HopAF1	2.88081	4.10009
234	HopAF1	3.40618	4.15138
252	HopAF1	3.15502	4.66975
379	HopAF1	2.63579	3.51114
389	HopM1	2.77655	3.18582
120	HopM1	2.678	3.28911

## Sheet: SLCA_CTRL_norm
Kinase	Effector	Background (log10 scale)	Luciferase (log10 scale)
158	AvrPto	2.4428	3.87659
1	AvrPto	2.45967	4.68309
80	AvrPto	2.58098	3.71204
235	AvrPto	2.55355	4.41595
3	AvrPto	2.54795	4.17542
7	AvrPto	2.46252	4.57197
11	AvrPto	2.45551	3.65978
10	AvrPto	2.68887	4.11921
24	AvrPto	2.63719	4.73388
37	AvrPto	2.54059	3.68616
120	AvrPto	2.49516	4.59081
7	HopA1	2.43997	4.06284
158	HopA1	2.48328	4.69718
31	HopA1	2.49426	3.57306
80	HopA1	2.4933	3.64889
379	HopA1	2.85923	3.42607
269	HopA1	2.37934	3.77869
235	HopA1	2.40414	4.21942
11	HopA1	2.45221	3.53165
10	HopA1	2.67216	3.99736
24	HopA1	2.60513	4.93767
1	HopA1	2.40289	3.92565
368	HopA1	2.59319	4.2085
3	HopA1	2.55564	4.38097
26	HopA1	2.47494	3.28911
150	HopA1	2.24793	3.86466
7	HopAI1	2.49225	3.96057
10	HopAI1	2.59396	4.30463
105	HopAI1	2.66942	3.54925
16	HopAI1	2.48983	3.72957
269	HopAI1	2.49235	3.70137
333	HopAI1	2.62169	3.89134
235	HopAI1	2.55119	4.41476
388	HopAI1	2.55503	3.38838
11	HopAI1	2.52785	3.27791
6	HopAI1	2.50626	3.46381
31	HopAI1	2.46864	5.36384
1	HopAI1	2.45483	4.04619
37	HopAI1	2.57638	3.76001
6	HopAI1	2.45004	3.19874
3	HopAI1	2.52148	4.53489
158	HopAF1	2.54785	4.24527
122	HopAF1	2.66459	3.27296
7	HopAF1	2.5609	4.41981
10	HopAF1	2.58487	4.39737
105	HopAF1	2.54275	4.46617
1	HopAF1	2.54701	4.88399
80	HopAF1	2.57858	3.4668
388	HopAF1	2.50591	3.64976
11	HopAF1	2.49803	3.71032
10	HopAF1	2.67288	4.25283
24	HopAF1	2.56068	4.64483
9	HopAF1	2.51925	3.52336
37	HopAF1	2.5942	4.10009
3	HopAF1	2.50525	4.15138
31	HopAF1	2.46848	4.66975
91	HopAF1	2.48584	3.51114
122	HopM1	2.61102	3.18582
159	AvrPto	2.4428	3.87659
7	AvrPto	2.45967	4.68309
83	AvrPto	2.58098	3.71204
250	AvrPto	2.55355	4.41595
5	AvrPto	2.54795	4.17542
89	AvrPto	2.46252	4.57197
37	AvrPto	2.45551	3.65978
16	AvrPto	2.68887	4.11921
220	AvrPto	2.63719	4.73388
63	AvrPto	2.54059	3.68616
262	AvrPto	2.49516	4.59081
89	HopA1	2.43997	4.06284
159	HopA1	2.48328	4.69718
32	HopA1	2.49426	3.57306
83	HopA1	2.4933	3.64889
297	HopA1	2.85923	3.42607
279	HopA1	2.37934	3.77869
250	HopA1	2.40414	4.21942
37	HopA1	2.45221	3.53165
16	HopA1	2.67216	3.99736
220	HopA1	2.60513	4.93767
7	HopA1	2.40289	3.92565
37	HopA1	2.59319	4.2085
5	HopA1	2.55564	4.38097
29	HopA1	2.47494	3.28911
158	HopA1	2.24793	3.86466
89	HopAI1	2.49225	3.96057
31	HopAI1	2.59396	4.30463
113	HopAI1	2.66942	3.54925
24	HopAI1	2.48983	3.72957
270	HopAI1	2.49235	3.70137
334	HopAI1	2.62169	3.89134
250	HopAI1	2.55119	4.41476
86	HopAI1	2.55503	3.38838
37	HopAI1	2.52785	3.27791
9	HopAI1	2.50626	3.46381
32	HopAI1	2.46864	5.36384
7	HopAI1	2.45483	4.04619
63	HopAI1	2.57638	3.76001
33	HopAI1	2.45004	3.19874
5	HopAI1	2.52148	4.53489
159	HopAF1	2.54785	4.24527
151	HopAF1	2.66459	3.27296
89	HopAF1	2.5609	4.41981
31	HopAF1	2.58487	4.39737
113	HopAF1	2.54275	4.46617
7	HopAF1	2.54701	4.88399
83	HopAF1	2.57858	3.4668
86	HopAF1	2.50591	3.64976
37	HopAF1	2.49803	3.71032
16	HopAF1	2.67288	4.25283
220	HopAF1	2.56068	4.64483
31	HopAF1	2.51925	3.52336
52	HopAF1	2.5942	4.10009
5	HopAF1	2.50525	4.15138
32	HopAF1	2.46848	4.66975
146	HopAF1	2.48584	3.51114
151	HopM1	2.61102	3.18582
189	AvrPto	2.4428	3.87659
47	AvrPto	2.45967	4.68309
89	AvrPto	2.58098	3.71204
255	AvrPto	2.55355	4.41595
6	AvrPto	2.54795	4.17542
104	AvrPto	2.46252	4.57197
92	AvrPto	2.45551	3.65978
36	AvrPto	2.68887	4.11921
229	AvrPto	2.63719	4.73388
92	AvrPto	2.54059	3.68616
104	HopA1	2.43997	4.06284
189	HopA1	2.48328	4.69718
33	HopA1	2.49426	3.57306
89	HopA1	2.4933	3.64889
212	HopA1	2.85923	3.42607
262	HopA1	2.37934	3.77869
255	HopA1	2.40414	4.21942
92	HopA1	2.45221	3.53165
36	HopA1	2.67216	3.99736
229	HopA1	2.60513	4.93767
47	HopA1	2.40289	3.92565
63	HopA1	2.59319	4.2085
6	HopA1	2.55564	4.38097
84	HopA1	2.47494	3.28911
164	HopA1	2.24793	3.86466
104	HopAI1	2.49225	3.96057
32	HopAI1	2.59396	4.30463
150	HopAI1	2.66942	3.54925
36	HopAI1	2.48983	3.72957
271	HopAI1	2.49235	3.70137
337	HopAI1	2.62169	3.89134
255	HopAI1	2.55119	4.41476
126	HopAI1	2.55503	3.38838
92	HopAI1	2.52785	3.27791
20	HopAI1	2.50626	3.46381
33	HopAI1	2.46864	5.36384
47	HopAI1	2.45483	4.04619
66	HopAI1	2.57638	3.76001
38	HopAI1	2.45004	3.19874
6	HopAI1	2.52148	4.53489
189	HopAF1	2.54785	4.24527
153	HopAF1	2.66459	3.27296
104	HopAF1	2.5609	4.41981
32	HopAF1	2.58487	4.39737
150	HopAF1	2.54275	4.46617
47	HopAF1	2.54701	4.88399
89	HopAF1	2.57858	3.4668
126	HopAF1	2.50591	3.64976
92	HopAF1	2.49803	3.71032
36	HopAF1	2.67288	4.25283
229	HopAF1	2.56068	4.64483
37	HopAF1	2.51925	3.52336
63	HopAF1	2.5942	4.10009
6	HopAF1	2.50525	4.15138
33	HopAF1	2.46848	4.66975
149	HopAF1	2.48584	3.51114
153	HopM1	2.61102	3.18582
204	AvrPto	2.4428	3.87659
49	AvrPto	2.45967	4.68309
104	AvrPto	2.58098	3.71204
259	AvrPto	2.55355	4.41595
9	AvrPto	2.54795	4.17542
143	AvrPto	2.46252	4.57197
142	AvrPto	2.45551	3.65978
105	AvrPto	2.68887	4.11921
236	AvrPto	2.63719	4.73388
149	AvrPto	2.54059	3.68616
11	AvrPto	2.49516	4.59081
143	HopA1	2.43997	4.06284
204	HopA1	2.48328	4.69718
35	HopA1	2.49426	3.57306
104	HopA1	2.4933	3.64889
320	HopA1	2.85923	3.42607
104	HopA1	2.37934	3.77869
259	HopA1	2.40414	4.21942
142	HopA1	2.45221	3.53165
105	HopA1	2.67216	3.99736
236	HopA1	2.60513	4.93767
49	HopA1	2.40289	3.92565
67	HopA1	2.59319	4.2085
9	HopA1	2.55564	4.38097
120	HopA1	2.47494	3.28911
196	HopA1	2.24793	3.86466
143	HopAI1	2.49225	3.96057
33	HopAI1	2.59396	4.30463
151	HopAI1	2.66942	3.54925
80	HopAI1	2.48983	3.72957
273	HopAI1	2.49235	3.70137
338	HopAI1	2.62169	3.89134
259	HopAI1	2.55119	4.41476
133	HopAI1	2.55503	3.38838
142	HopAI1	2.52785	3.27791
377	HopAI1	2.50626	3.46381
35	HopAI1	2.46864	5.36384
49	HopAI1	2.45483	4.04619
67	HopAI1	2.57638	3.76001
54	HopAI1	2.45004	3.19874
9	HopAI1	2.52148	4.53489
204	HopAF1	2.54785	4.24527
154	HopAF1	2.66459	3.27296
143	HopAF1	2.5609	4.41981
33	HopAF1	2.58487	4.39737
151	HopAF1	2.54275	4.46617
49	HopAF1	2.54701	4.88399
104	HopAF1	2.57858	3.4668
133	HopAF1	2.50591	3.64976
142	HopAF1	2.49803	3.71032
105	HopAF1	2.67288	4.25283
236	HopAF1	2.56068	4.64483
40	HopAF1	2.51925	3.52336
67	HopAF1	2.5942	4.10009
9	HopAF1	2.50525	4.15138
35	HopAF1	2.46848	4.66975
150	HopAF1	2.48584	3.51114
154	HopM1	2.61102	3.18582
226	AvrPto	2.4428	3.87659
54	AvrPto	2.45967	4.68309
152	AvrPto	2.32959	3.5337
115	AvrPto	2.58098	3.71204
260	AvrPto	2.55355	4.41595
17	AvrPto	2.54795	4.17542
149	AvrPto	2.46252	4.57197
144	AvrPto	2.45551	3.65978
111	AvrPto	2.68887	4.11921
237	AvrPto	2.63719	4.73388
209	AvrPto	2.54059	3.68616
149	HopA1	2.43997	4.06284
226	HopA1	2.48328	4.69718
38	HopA1	2.49426	3.57306
115	HopA1	2.4933	3.64889
146	HopA1	2.85923	3.42607
91	HopA1	2.37934	3.77869
260	HopA1	2.40414	4.21942
144	HopA1	2.45221	3.53165
111	HopA1	2.67216	3.99736
237	HopA1	2.60513	4.93767
54	HopA1	2.40289	3.92565
86	HopA1	2.59319	4.2085
17	HopA1	2.55564	4.38097
161	HopA1	2.47494	3.28911
229	HopA1	2.24793	3.86466
149	HopAI1	2.49225	3.96057
35	HopAI1	2.59396	4.30463
158	HopAI1	2.66942	3.54925
83	HopAI1	2.48983	3.72957
278	HopAI1	2.49235	3.70137
341	HopAI1	2.62169	3.89134
260	HopAI1	2.55119	4.41476
179	HopAI1	2.55503	3.38838
144	HopAI1	2.52785	3.27791
44	HopAI1	2.50626	3.46381
38	HopAI1	2.46864	5.36384
54	HopAI1	2.45483	4.04619
194	HopAI1	2.57638	3.76001
66	HopAI1	2.45004	3.19874
17	HopAI1	2.52148	4.53489
122	HopAI1	2.49516	4.59081
226	HopAF1	2.54785	4.24527
164	HopAF1	2.66459	3.27296
149	HopAF1	2.5609	4.41981
35	HopAF1	2.58487	4.39737
158	HopAF1	2.54275	4.46617
54	HopAF1	2.54701	4.88399
115	HopAF1	2.57858	3.4668
179	HopAF1	2.50591	3.64976
144	HopAF1	2.49803	3.71032
111	HopAF1	2.67288	4.25283
237	HopAF1	2.56068	4.64483
44	HopAF1	2.51925	3.52336
86	HopAF1	2.5942	4.10009
17	HopAF1	2.50525	4.15138
38	HopAF1	2.46848	4.66975
156	HopAF1	2.48584	3.51114
164	HopM1	2.61102	3.18582
228	AvrPto	2.4428	3.87659
143	AvrPto	2.45967	4.68309
153	AvrPto	2.32959	3.5337
130	AvrPto	2.58098	3.71204
275	AvrPto	2.55355	4.41595
20	AvrPto	2.54795	4.17542
153	AvrPto	2.46252	4.57197
148	AvrPto	2.45551	3.65978
119	AvrPto	2.68887	4.11921
246	AvrPto	2.63719	4.73388
235	AvrPto	2.54059	3.68616
153	HopA1	2.43997	4.06284
228	HopA1	2.48328	4.69718
39	HopA1	2.49426	3.57306
130	HopA1	2.4933	3.64889
189	HopA1	2.85923	3.42607
385	HopA1	2.37934	3.77869
275	HopA1	2.40414	4.21942
148	HopA1	2.45221	3.53165
119	HopA1	2.67216	3.99736
246	HopA1	2.60513	4.93767
143	HopA1	2.40289	3.92565
92	HopA1	2.59319	4.2085
20	HopA1	2.55564	4.38097
202	HopA1	2.47494	3.28911
235	HopA1	2.24793	3.86466
153	HopAI1	2.49225	3.96057
38	HopAI1	2.59396	4.30463
205	HopAI1	2.66942	3.54925
111	HopAI1	2.48983	3.72957
280	HopAI1	2.49235	3.70137
349	HopAI1	2.62169	3.89134
275	HopAI1	2.55119	4.41476
206	HopAI1	2.55503	3.38838
148	HopAI1	2.52785	3.27791
47	HopAI1	2.50626	3.46381
39	HopAI1	2.46864	5.36384
143	HopAI1	2.45483	4.04619
201	HopAI1	2.57638	3.76001
80	HopAI1	2.45004	3.19874
20	HopAI1	2.52148	4.53489
191	HopAI1	2.49516	4.59081
228	HopAF1	2.54785	4.24527
176	HopAF1	2.66459	3.27296
153	HopAF1	2.5609	4.41981
38	HopAF1	2.58487	4.39737
205	HopAF1	2.54275	4.46617
143	HopAF1	2.54701	4.88399
130	HopAF1	2.57858	3.4668
206	HopAF1	2.50591	3.64976
148	HopAF1	2.49803	3.71032
119	HopAF1	2.67288	4.25283
246	HopAF1	2.56068	4.64483
45	HopAF1	2.51925	3.52336
92	HopAF1	2.5942	4.10009
20	HopAF1	2.50525	4.15138
39	HopAF1	2.46848	4.66975
160	HopAF1	2.48584	3.51114
176	HopM1	2.61102	3.18582
233	AvrPto	2.4428	3.87659
207	AvrPto	2.45967	4.68309
154	AvrPto	2.32959	3.5337
152	AvrPto	2.58098	3.71204
285	AvrPto	2.55355	4.41595
40	AvrPto	2.54795	4.17542
156	AvrPto	2.46252	4.57197
162	AvrPto	2.45551	3.65978
163	AvrPto	2.68887	4.11921
249	AvrPto	2.63719	4.73388
301	AvrPto	2.54059	3.68616
156	HopA1	2.43997	4.06284
233	HopA1	2.48328	4.69718
42	HopA1	2.49426	3.57306
152	HopA1	2.4933	3.64889
289	HopA1	2.85923	3.42607
295	HopA1	2.37934	3.77869
285	HopA1	2.40414	4.21942
162	HopA1	2.45221	3.53165
163	HopA1	2.67216	3.99736
249	HopA1	2.60513	4.93767
244	HopA1	2.40289	3.92565
120	HopA1	2.59319	4.2085
40	HopA1	2.55564	4.38097
243	HopA1	2.47494	3.28911
248	HopA1	2.24793	3.86466
156	HopAI1	2.49225	3.96057
39	HopAI1	2.59396	4.30463
229	HopAI1	2.66942	3.54925
119	HopAI1	2.48983	3.72957
281	HopAI1	2.49235	3.70137
358	HopAI1	2.62169	3.89134
285	HopAI1	2.55119	4.41476
208	HopAI1	2.55503	3.38838
162	HopAI1	2.52785	3.27791
389	HopAI1	2.50626	3.46381
42	HopAI1	2.46864	5.36384
244	HopAI1	2.45483	4.04619
212	HopAI1	2.57638	3.76001
89	HopAI1	2.45004	3.19874
40	HopAI1	2.52148	4.53489
350	HopAI1	2.49516	4.59081
233	HopAF1	2.54785	4.24527
191	HopAF1	2.66459	3.27296
156	HopAF1	2.5609	4.41981
39	HopAF1	2.58487	4.39737
229	HopAF1	2.54275	4.46617
207	HopAF1	2.54701	4.88399
152	HopAF1	2.57858	3.4668
208	HopAF1	2.50591	3.64976
162	HopAF1	2.49803	3.71032
163	HopAF1	2.67288	4.25283
249	HopAF1	2.56068	4.64483
51	HopAF1	2.51925	3.52336
120	HopAF1	2.5942	4.10009
40	HopAF1	2.50525	4.15138
42	HopAF1	2.46848	4.66975
181	HopAF1	2.48584	3.51114
191	HopM1	2.61102	3.18582
253	AvrPto	2.4428	3.87659
216	AvrPto	2.45967	4.68309
165	AvrPto	2.32959	3.5337
156	AvrPto	2.58098	3.71204
286	AvrPto	2.55355	4.41595
43	AvrPto	2.54795	4.17542
160	AvrPto	2.46252	4.57197
194	AvrPto	2.45551	3.65978
210	AvrPto	2.68887	4.11921
254	AvrPto	2.63719	4.73388
326	AvrPto	2.54059	3.68616
160	HopA1	2.43997	4.06284
253	HopA1	2.48328	4.69718
44	HopA1	2.49426	3.57306
156	HopA1	2.4933	3.64889
156	HopA1	2.85923	3.42607
238	HopA1	2.37934	3.77869
286	HopA1	2.40414	4.21942
194	HopA1	2.45221	3.53165
210	HopA1	2.67216	3.99736
254	HopA1	2.60513	4.93767
245	HopA1	2.40289	3.92565
194	HopA1	2.59319	4.2085
43	HopA1	2.55564	4.38097
267	HopA1	2.47494	3.28911
260	HopA1	2.24793	3.86466
160	HopAI1	2.49225	3.96057
42	HopAI1	2.59396	4.30463
248	HopAI1	2.66942	3.54925
130	HopAI1	2.48983	3.72957
284	HopAI1	2.49235	3.70137
359	HopAI1	2.62169	3.89134
286	HopAI1	2.55119	4.41476
213	HopAI1	2.55503	3.38838
194	HopAI1	2.52785	3.27791
73	HopAI1	2.50626	3.46381
44	HopAI1	2.46864	5.36384
245	HopAI1	2.45483	4.04619
244	HopAI1	2.57638	3.76001
164	HopAI1	2.45004	3.19874
43	HopAI1	2.52148	4.53489
284	HopAI1	2.49516	4.59081
253	HopAF1	2.54785	4.24527
197	HopAF1	2.66459	3.27296
160	HopAF1	2.5609	4.41981
42	HopAF1	2.58487	4.39737
248	HopAF1	2.54275	4.46617
216	HopAF1	2.54701	4.88399
156	HopAF1	2.57858	3.4668
213	HopAF1	2.50591	3.64976
194	HopAF1	2.49803	3.71032
210	HopAF1	2.67288	4.25283
254	HopAF1	2.56068	4.64483
52	HopAF1	2.51925	3.52336
194	HopAF1	2.5942	4.10009
43	HopAF1	2.50525	4.15138
44	HopAF1	2.46848	4.66975
188	HopAF1	2.48584	3.51114
197	HopM1	2.61102	3.18582
272	AvrPto	2.4428	3.87659
217	AvrPto	2.45967	4.68309
174	AvrPto	2.32959	3.5337
158	AvrPto	2.58098	3.71204
290	AvrPto	2.55355	4.41595
46	AvrPto	2.54795	4.17542
163	AvrPto	2.46252	4.57197
195	AvrPto	2.45551	3.65978
214	AvrPto	2.68887	4.11921
256	AvrPto	2.63719	4.73388
355	AvrPto	2.54059	3.68616
163	HopA1	2.43997	4.06284
272	HopA1	2.48328	4.69718
45	HopA1	2.49426	3.57306
158	HopA1	2.4933	3.64889
160	HopA1	2.85923	3.42607
369	HopA1	2.37934	3.77869
290	HopA1	2.40414	4.21942
376	HopA1	2.45221	3.53165
214	HopA1	2.67216	3.99736
256	HopA1	2.60513	4.93767
298	HopA1	2.40289	3.92565
255	HopA1	2.59319	4.2085
46	HopA1	2.55564	4.38097
276	HopA1	2.47494	3.28911
262	HopA1	2.24793	3.86466
163	HopAI1	2.49225	3.96057
44	HopAI1	2.59396	4.30463
252	HopAI1	2.66942	3.54925
146	HopAI1	2.48983	3.72957
288	HopAI1	2.49235	3.70137
362	HopAI1	2.62169	3.89134
290	HopAI1	2.55119	4.41476
218	HopAI1	2.55503	3.38838
376	HopAI1	2.52785	3.27791
147	HopAI1	2.50626	3.46381
45	HopAI1	2.46864	5.36384
298	HopAI1	2.45483	4.04619
285	HopAI1	2.57638	3.76001
192	HopAI1	2.45004	3.19874
46	HopAI1	2.52148	4.53489
272	HopAF1	2.54785	4.24527
209	HopAF1	2.66459	3.27296
163	HopAF1	2.5609	4.41981
44	HopAF1	2.58487	4.39737
252	HopAF1	2.54275	4.46617
217	HopAF1	2.54701	4.88399
158	HopAF1	2.57858	3.4668
218	HopAF1	2.50591	3.64976
376	HopAF1	2.49803	3.71032
214	HopAF1	2.67288	4.25283
256	HopAF1	2.56068	4.64483
86	HopAF1	2.51925	3.52336
255	HopAF1	2.5942	4.10009
46	HopAF1	2.50525	4.15138
45	HopAF1	2.46848	4.66975
189	HopAF1	2.48584	3.51114
209	HopM1	2.61102	3.18582
284	AvrPto	2.4428	3.87659
244	AvrPto	2.45967	4.68309
191	AvrPto	2.32959	3.5337
161	AvrPto	2.58098	3.71204
300	AvrPto	2.55355	4.41595
63	AvrPto	2.54795	4.17542
188	AvrPto	2.46252	4.57197
196	AvrPto	2.45551	3.65978
240	AvrPto	2.68887	4.11921
270	AvrPto	2.63719	4.73388
365	AvrPto	2.54059	3.68616
188	HopA1	2.43997	4.06284
284	HopA1	2.48328	4.69718
51	HopA1	2.49426	3.57306
161	HopA1	2.4933	3.64889
281	HopA1	2.85923	3.42607
109	HopA1	2.37934	3.77869
300	HopA1	2.40414	4.21942
196	HopA1	2.45221	3.53165
240	HopA1	2.67216	3.99736
270	HopA1	2.60513	4.93767
319	HopA1	2.40289	3.92565
259	HopA1	2.59319	4.2085
63	HopA1	2.55564	4.38097
382	HopA1	2.47494	3.28911
263	HopA1	2.24793	3.86466
188	HopAI1	2.49225	3.96057
45	HopAI1	2.59396	4.30463
263	HopAI1	2.66942	3.54925
152	HopAI1	2.48983	3.72957
292	HopAI1	2.49235	3.70137
363	HopAI1	2.62169	3.89134
300	HopAI1	2.55119	4.41476
294	HopAI1	2.55503	3.38838
196	HopAI1	2.52785	3.27791
188	HopAI1	2.50626	3.46381
51	HopAI1	2.46864	5.36384
319	HopAI1	2.45483	4.04619
288	HopAI1	2.57638	3.76001
201	HopAI1	2.45004	3.19874
63	HopAI1	2.52148	4.53489
284	HopAF1	2.54785	4.24527
216	HopAF1	2.66459	3.27296
188	HopAF1	2.5609	4.41981
45	HopAF1	2.58487	4.39737
263	HopAF1	2.54275	4.46617
244	HopAF1	2.54701	4.88399
161	HopAF1	2.57858	3.4668
294	HopAF1	2.50591	3.64976
196	HopAF1	2.49803	3.71032
240	HopAF1	2.67288	4.25283
270	HopAF1	2.56068	4.64483
89	HopAF1	2.51925	3.52336
259	HopAF1	2.5942	4.10009
63	HopAF1	2.50525	4.15138
51	HopAF1	2.46848	4.66975
207	HopAF1	2.48584	3.51114
216	HopM1	2.61102	3.18582
288	AvrPto	2.4428	3.87659
245	AvrPto	2.45967	4.68309
192	AvrPto	2.32959	3.5337
176	AvrPto	2.58098	3.71204
309	AvrPto	2.55355	4.41595
67	AvrPto	2.54795	4.17542
220	AvrPto	2.46252	4.57197
201	AvrPto	2.45551	3.65978
261	AvrPto	2.68887	4.11921
278	AvrPto	2.63719	4.73388
377	AvrPto	2.54059	3.68616
220	HopA1	2.43997	4.06284
288	HopA1	2.48328	4.69718
52	HopA1	2.49426	3.57306
176	HopA1	2.4933	3.64889
217	HopA1	2.85923	3.42607
25	HopA1	2.37934	3.77869
309	HopA1	2.40414	4.21942
201	HopA1	2.45221	3.53165
261	HopA1	2.67216	3.99736
278	HopA1	2.60513	4.93767
324	HopA1	2.40289	3.92565
275	HopA1	2.59319	4.2085
67	HopA1	2.55564	4.38097
273	HopA1	2.24793	3.86466
220	HopAI1	2.49225	3.96057
51	HopAI1	2.59396	4.30463
272	HopAI1	2.66942	3.54925
154	HopAI1	2.48983	3.72957
293	HopAI1	2.49235	3.70137
381	HopAI1	2.62169	3.89134
309	HopAI1	2.55119	4.41476
342	HopAI1	2.55503	3.38838
201	HopAI1	2.52785	3.27791
196	HopAI1	2.50626	3.46381
52	HopAI1	2.46864	5.36384
324	HopAI1	2.45483	4.04619
298	HopAI1	2.57638	3.76001
212	HopAI1	2.45004	3.19874
67	HopAI1	2.52148	4.53489
11	HopAI1	2.49516	4.59081
288	HopAF1	2.54785	4.24527
227	HopAF1	2.66459	3.27296
220	HopAF1	2.5609	4.41981
51	HopAF1	2.58487	4.39737
272	HopAF1	2.54275	4.46617
245	HopAF1	2.54701	4.88399
176	HopAF1	2.57858	3.4668
342	HopAF1	2.50591	3.64976
201	HopAF1	2.49803	3.71032
261	HopAF1	2.67288	4.25283
278	HopAF1	2.56068	4.64483
105	HopAF1	2.51925	3.52336
275	HopAF1	2.5942	4.10009
67	HopAF1	2.50525	4.15138
52	HopAF1	2.46848	4.66975
212	HopAF1	2.48584	3.51114
227	HopM1	2.61102	3.18582
26	HopM1	2.47494	3.28911
303	AvrPto	2.4428	3.87659
263	AvrPto	2.45967	4.68309
209	AvrPto	2.32959	3.5337
178	AvrPto	2.58098	3.71204
345	AvrPto	2.55355	4.41595
68	AvrPto	2.54795	4.17542
237	AvrPto	2.46252	4.57197
224	AvrPto	2.45551	3.65978
280	AvrPto	2.68887	4.11921
292	AvrPto	2.63719	4.73388
237	HopA1	2.43997	4.06284
303	HopA1	2.48328	4.69718
53	HopA1	2.49426	3.57306
178	HopA1	2.4933	3.64889
150	HopA1	2.85923	3.42607
70	HopA1	2.37934	3.77869
345	HopA1	2.40414	4.21942
224	HopA1	2.45221	3.53165
280	HopA1	2.67216	3.99736
292	HopA1	2.60513	4.93767
327	HopA1	2.40289	3.92565
285	HopA1	2.59319	4.2085
68	HopA1	2.55564	4.38097
191	HopA1	2.54059	3.68616
286	HopA1	2.24793	3.86466
237	HopAI1	2.49225	3.96057
52	HopAI1	2.59396	4.30463
279	HopAI1	2.66942	3.54925
159	HopAI1	2.48983	3.72957
297	HopAI1	2.49235	3.70137
387	HopAI1	2.62169	3.89134
345	HopAI1	2.55119	4.41476
352	HopAI1	2.55503	3.38838
224	HopAI1	2.52785	3.27791
221	HopAI1	2.50626	3.46381
53	HopAI1	2.46864	5.36384
327	HopAI1	2.45483	4.04619
301	HopAI1	2.57638	3.76001
264	HopAI1	2.45004	3.19874
68	HopAI1	2.52148	4.53489
303	HopAF1	2.54785	4.24527
239	HopAF1	2.66459	3.27296
237	HopAF1	2.5609	4.41981
52	HopAF1	2.58487	4.39737
279	HopAF1	2.54275	4.46617
263	HopAF1	2.54701	4.88399
178	HopAF1	2.57858	3.4668
352	HopAF1	2.50591	3.64976
224	HopAF1	2.49803	3.71032
280	HopAF1	2.67288	4.25283
292	HopAF1	2.56068	4.64483
147	HopAF1	2.51925	3.52336
285	HopAF1	2.5942	4.10009
68	HopAF1	2.50525	4.15138
53	HopAF1	2.46848	4.66975
217	HopAF1	2.48584	3.51114
239	HopM1	2.61102	3.18582
29	HopM1	2.47494	3.28911
305	AvrPto	2.4428	3.87659
296	AvrPto	2.45967	4.68309
239	AvrPto	2.32959	3.5337
190	AvrPto	2.58098	3.71204
315	AvrPto	2.55355	4.41595
73	AvrPto	2.54795	4.17542
245	AvrPto	2.46252	4.57197
241	AvrPto	2.45551	3.65978
299	AvrPto	2.68887	4.11921
293	AvrPto	2.63719	4.73388
245	HopA1	2.43997	4.06284
305	HopA1	2.48328	4.69718
66	HopA1	2.49426	3.57306
190	HopA1	2.4933	3.64889
257	HopA1	2.85923	3.42607
55	HopA1	2.37934	3.77869
315	HopA1	2.40414	4.21942
241	HopA1	2.45221	3.53165
299	HopA1	2.67216	3.99736
293	HopA1	2.60513	4.93767
340	HopA1	2.40289	3.92565
301	HopA1	2.59319	4.2085
73	HopA1	2.55564	4.38097
311	HopA1	2.54059	3.68616
290	HopA1	2.24793	3.86466
245	HopAI1	2.49225	3.96057
53	HopAI1	2.59396	4.30463
296	HopAI1	2.66942	3.54925
161	HopAI1	2.48983	3.72957
302	HopAI1	2.49235	3.70137
389	HopAI1	2.62169	3.89134
315	HopAI1	2.55119	4.41476
360	HopAI1	2.55503	3.38838
241	HopAI1	2.52785	3.27791
223	HopAI1	2.50626	3.46381
66	HopAI1	2.46864	5.36384
340	HopAI1	2.45483	4.04619
317	HopAI1	2.57638	3.76001
266	HopAI1	2.45004	3.19874
73	HopAI1	2.52148	4.53489
305	HopAF1	2.54785	4.24527
265	HopAF1	2.66459	3.27296
245	HopAF1	2.5609	4.41981
53	HopAF1	2.58487	4.39737
296	HopAF1	2.54275	4.46617
296	HopAF1	2.54701	4.88399
190	HopAF1	2.57858	3.4668
360	HopAF1	2.50591	3.64976
241	HopAF1	2.49803	3.71032
299	HopAF1	2.67288	4.25283
293	HopAF1	2.56068	4.64483
196	HopAF1	2.51925	3.52336
301	HopAF1	2.5942	4.10009
73	HopAF1	2.50525	4.15138
66	HopAF1	2.46848	4.66975
257	HopAF1	2.48584	3.51114
317	HopAF1	2.49516	4.59081
265	HopM1	2.61102	3.18582
161	HopM1	2.47494	3.28911
310	AvrPto	2.4428	3.87659
298	AvrPto	2.45967	4.68309
242	AvrPto	2.32959	3.5337
199	AvrPto	2.58098	3.71204
322	AvrPto	2.55355	4.41595
85	AvrPto	2.54795	4.17542
289	AvrPto	2.46252	4.57197
247	AvrPto	2.45551	3.65978
316	AvrPto	2.68887	4.11921
302	AvrPto	2.63719	4.73388
289	HopA1	2.43997	4.06284
310	HopA1	2.48328	4.69718
71	HopA1	2.49426	3.57306
199	HopA1	2.4933	3.64889
188	HopA1	2.85923	3.42607
370	HopA1	2.37934	3.77869
322	HopA1	2.40414	4.21942
247	HopA1	2.45221	3.53165
316	HopA1	2.67216	3.99736
302	HopA1	2.60513	4.93767
343	HopA1	2.40289	3.92565
326	HopA1	2.59319	4.2085
85	HopA1	2.55564	4.38097
385	HopA1	2.54059	3.68616
295	HopA1	2.24793	3.86466
289	HopAI1	2.49225	3.96057
66	HopAI1	2.59396	4.30463
299	HopAI1	2.66942	3.54925
164	HopAI1	2.48983	3.72957
303	HopAI1	2.49235	3.70137
153	HopAI1	2.62169	3.89134
322	HopAI1	2.55119	4.41476
367	HopAI1	2.55503	3.38838
247	HopAI1	2.52785	3.27791
251	HopAI1	2.50626	3.46381
71	HopAI1	2.46864	5.36384
343	HopAI1	2.45483	4.04619
326	HopAI1	2.57638	3.76001
273	HopAI1	2.45004	3.19874
85	HopAI1	2.52148	4.53489
310	HopAF1	2.54785	4.24527
271	HopAF1	2.66459	3.27296
289	HopAF1	2.5609	4.41981
66	HopAF1	2.58487	4.39737
299	HopAF1	2.54275	4.46617
298	HopAF1	2.54701	4.88399
199	HopAF1	2.57858	3.4668
367	HopAF1	2.50591	3.64976
247	HopAF1	2.49803	3.71032
316	HopAF1	2.67288	4.25283
302	HopAF1	2.56068	4.64483
221	HopAF1	2.51925	3.52336
326	HopAF1	2.5942	4.10009
85	HopAF1	2.50525	4.15138
71	HopAF1	2.46848	4.66975
281	HopAF1	2.48584	3.51114
354	HopAF1	2.49516	4.59081
271	HopM1	2.61102	3.18582
202	HopM1	2.47494	3.28911
333	AvrPto	2.4428	3.87659
319	AvrPto	2.45967	4.68309
264	AvrPto	2.32959	3.5337
225	AvrPto	2.58098	3.71204
326	AvrPto	2.55355	4.41595
147	AvrPto	2.54795	4.17542
304	AvrPto	2.46252	4.57197
251	AvrPto	2.45551	3.65978
318	AvrPto	2.68887	4.11921
304	AvrPto	2.63719	4.73388
304	HopA1	2.43997	4.06284
333	HopA1	2.48328	4.69718
72	HopA1	2.49426	3.57306
225	HopA1	2.4933	3.64889
181	HopA1	2.85923	3.42607
149	HopA1	2.37934	3.77869
326	HopA1	2.40414	4.21942
251	HopA1	2.45221	3.53165
318	HopA1	2.67216	3.99736
304	HopA1	2.60513	4.93767
357	HopA1	2.40289	3.92565
345	HopA1	2.59319	4.2085
147	HopA1	2.55564	4.38097
209	HopA1	2.54059	3.68616
338	HopA1	2.24793	3.86466
304	HopAI1	2.49225	3.96057
71	HopAI1	2.59396	4.30463
323	HopAI1	2.66942	3.54925
174	HopAI1	2.48983	3.72957
305	HopAI1	2.49235	3.70137
89	HopAI1	2.62169	3.89134
326	HopAI1	2.55119	4.41476
368	HopAI1	2.55503	3.38838
251	HopAI1	2.52785	3.27791
274	HopAI1	2.50626	3.46381
72	HopAI1	2.46864	5.36384
357	HopAI1	2.45483	4.04619
348	HopAI1	2.57638	3.76001
288	HopAI1	2.45004	3.19874
147	HopAI1	2.52148	4.53489
333	HopAF1	2.54785	4.24527
273	HopAF1	2.66459	3.27296
304	HopAF1	2.5609	4.41981
71	HopAF1	2.58487	4.39737
323	HopAF1	2.54275	4.46617
319	HopAF1	2.54701	4.88399
225	HopAF1	2.57858	3.4668
368	HopAF1	2.50591	3.64976
251	HopAF1	2.49803	3.71032
318	HopAF1	2.67288	4.25283
304	HopAF1	2.56068	4.64483
223	HopAF1	2.51925	3.52336
345	HopAF1	2.5942	4.10009
147	HopAF1	2.50525	4.15138
72	HopAF1	2.46848	4.66975
289	HopAF1	2.48584	3.51114
365	HopAF1	2.49516	4.59081
273	HopM1	2.61102	3.18582
243	HopM1	2.47494	3.28911
334	AvrPto	2.4428	3.87659
324	AvrPto	2.45967	4.68309
266	AvrPto	2.32959	3.5337
230	AvrPto	2.58098	3.71204
331	AvrPto	2.55355	4.41595
211	AvrPto	2.54795	4.17542
313	AvrPto	2.46252	4.57197
274	AvrPto	2.45551	3.65978
323	AvrPto	2.68887	4.11921
313	AvrPto	2.63719	4.73388
313	HopA1	2.43997	4.06284
334	HopA1	2.48328	4.69718
76	HopA1	2.49426	3.57306
230	HopA1	2.4933	3.64889
269	HopA1	2.85923	3.42607
308	HopA1	2.37934	3.77869
331	HopA1	2.40414	4.21942
274	HopA1	2.45221	3.53165
323	HopA1	2.67216	3.99736
313	HopA1	2.60513	4.93767
360	HopA1	2.40289	3.92565
348	HopA1	2.59319	4.2085
211	HopA1	2.55564	4.38097
271	HopA1	2.54059	3.68616
315	HopA1	2.24793	3.86466
313	HopAI1	2.49225	3.96057
72	HopAI1	2.59396	4.30463
327	HopAI1	2.66942	3.54925
189	HopAI1	2.48983	3.72957
310	HopAI1	2.49235	3.70137
47	HopAI1	2.62169	3.89134
331	HopAI1	2.55119	4.41476
371	HopAI1	2.55503	3.38838
274	HopAI1	2.52785	3.27791
289	HopAI1	2.50626	3.46381
76	HopAI1	2.46864	5.36384
360	HopAI1	2.45483	4.04619
355	HopAI1	2.57638	3.76001
290	HopAI1	2.45004	3.19874
211	HopAI1	2.52148	4.53489
334	HopAF1	2.54785	4.24527
311	HopAF1	2.66459	3.27296
313	HopAF1	2.5609	4.41981
72	HopAF1	2.58487	4.39737
327	HopAF1	2.54275	4.46617
324	HopAF1	2.54701	4.88399
230	HopAF1	2.57858	3.4668
371	HopAF1	2.50591	3.64976
274	HopAF1	2.49803	3.71032
323	HopAF1	2.67288	4.25283
313	HopAF1	2.56068	4.64483
250	HopAF1	2.51925	3.52336
348	HopAF1	2.5942	4.10009
211	HopAF1	2.50525	4.15138
76	HopAF1	2.46848	4.66975
297	HopAF1	2.48584	3.51114
375	HopAF1	2.49516	4.59081
311	HopM1	2.61102	3.18582
267	HopM1	2.47494	3.28911
337	AvrPto	2.4428	3.87659
327	AvrPto	2.45967	4.68309
321	AvrPto	2.32959	3.5337
257	AvrPto	2.58098	3.71204
336	AvrPto	2.55355	4.41595
219	AvrPto	2.54795	4.17542
318	AvrPto	2.46252	4.57197
277	AvrPto	2.45551	3.65978
330	AvrPto	2.68887	4.11921
329	AvrPto	2.63719	4.73388
318	HopA1	2.43997	4.06284
337	HopA1	2.48328	4.69718
81	HopA1	2.49426	3.57306
257	HopA1	2.4933	3.64889
212	HopA1	2.85923	3.42607
69	HopA1	2.37934	3.77869
336	HopA1	2.40414	4.21942
277	HopA1	2.45221	3.53165
330	HopA1	2.67216	3.99736
329	HopA1	2.60513	4.93767
263	HopA1	2.40289	3.92565
355	HopA1	2.59319	4.2085
219	HopA1	2.55564	4.38097
267	HopA1	2.54059	3.68616
322	HopA1	2.24793	3.86466
318	HopAI1	2.49225	3.96057
76	HopAI1	2.59396	4.30463
329	HopAI1	2.66942	3.54925
204	HopAI1	2.48983	3.72957
311	HopAI1	2.49235	3.70137
289	HopAI1	2.62169	3.89134
336	HopAI1	2.55119	4.41476
372	HopAI1	2.55503	3.38838
277	HopAI1	2.52785	3.27791
304	HopAI1	2.50626	3.46381
81	HopAI1	2.46864	5.36384
263	HopAI1	2.45483	4.04619
361	HopAI1	2.57638	3.76001
315	HopAI1	2.45004	3.19874
219	HopAI1	2.52148	4.53489
337	HopAF1	2.54785	4.24527
314	HopAF1	2.66459	3.27296
318	HopAF1	2.5609	4.41981
76	HopAF1	2.58487	4.39737
329	HopAF1	2.54275	4.46617
327	HopAF1	2.54701	4.88399
257	HopAF1	2.57858	3.4668
372	HopAF1	2.50591	3.64976
277	HopAF1	2.49803	3.71032
330	HopAF1	2.67288	4.25283
329	HopAF1	2.56068	4.64483
384	HopAF1	2.51925	3.52336
355	HopAF1	2.5942	4.10009
219	HopAF1	2.50525	4.15138
81	HopAF1	2.46848	4.66975
320	HopAF1	2.48584	3.51114
377	HopAF1	2.49516	4.59081
314	HopM1	2.61102	3.18582
276	HopM1	2.47494	3.28911
358	AvrPto	2.4428	3.87659
340	AvrPto	2.45967	4.68309
335	AvrPto	2.32959	3.5337
264	AvrPto	2.58098	3.71204
353	AvrPto	2.55355	4.41595
221	AvrPto	2.54795	4.17542
339	AvrPto	2.46252	4.57197
301	AvrPto	2.45551	3.65978
339	AvrPto	2.68887	4.11921
338	AvrPto	2.63719	4.73388
339	HopA1	2.43997	4.06284
358	HopA1	2.48328	4.69718
82	HopA1	2.49426	3.57306
264	HopA1	2.4933	3.64889
207	HopA1	2.85923	3.42607
15	HopA1	2.37934	3.77869
353	HopA1	2.40414	4.21942
301	HopA1	2.45221	3.53165
339	HopA1	2.67216	3.99736
338	HopA1	2.60513	4.93767
363	HopA1	2.40289	3.92565
361	HopA1	2.59319	4.2085
221	HopA1	2.55564	4.38097
145	HopA1	2.54059	3.68616
323	HopA1	2.24793	3.86466
339	HopAI1	2.49225	3.96057
81	HopAI1	2.59396	4.30463
357	HopAI1	2.66942	3.54925
207	HopAI1	2.48983	3.72957
316	HopAI1	2.49235	3.70137
104	HopAI1	2.62169	3.89134
353	HopAI1	2.55119	4.41476
383	HopAI1	2.55503	3.38838
301	HopAI1	2.52785	3.27791
339	HopAI1	2.50626	3.46381
82	HopAI1	2.46864	5.36384
363	HopAI1	2.45483	4.04619
364	HopAI1	2.57638	3.76001
368	HopAI1	2.45004	3.19874
221	HopAI1	2.52148	4.53489
358	HopAF1	2.54785	4.24527
350	HopAF1	2.66459	3.27296
339	HopAF1	2.5609	4.41981
81	HopAF1	2.58487	4.39737
357	HopAF1	2.54275	4.46617
340	HopAF1	2.54701	4.88399
264	HopAF1	2.57858	3.4668
383	HopAF1	2.50591	3.64976
301	HopAF1	2.49803	3.71032
339	HopAF1	2.67288	4.25283
338	HopAF1	2.56068	4.64483
274	HopAF1	2.51925	3.52336
361	HopAF1	2.5942	4.10009
221	HopAF1	2.50525	4.15138
82	HopAF1	2.46848	4.66975
357	HopAF1	2.48584	3.51114
282	HopAF1	2.49516	4.59081
350	HopM1	2.61102	3.18582
382	HopM1	2.47494	3.28911
359	AvrPto	2.4428	3.87659
343	AvrPto	2.45967	4.68309
373	AvrPto	2.32959	3.5337
266	AvrPto	2.58098	3.71204
355	AvrPto	2.55355	4.41595
223	AvrPto	2.54795	4.17542
348	AvrPto	2.46252	4.57197
307	AvrPto	2.45551	3.65978
341	AvrPto	2.68887	4.11921
349	AvrPto	2.63719	4.73388
348	HopA1	2.43997	4.06284
359	HopA1	2.48328	4.69718
113	HopA1	2.49426	3.57306
266	HopA1	2.4933	3.64889
205	HopA1	2.85923	3.42607
222	HopA1	2.37934	3.77869
355	HopA1	2.40414	4.21942
307	HopA1	2.45221	3.53165
341	HopA1	2.67216	3.99736
349	HopA1	2.60513	4.93767
367	HopA1	2.40289	3.92565
377	HopA1	2.59319	4.2085
223	HopA1	2.55564	4.38097
319	HopA1	2.54059	3.68616
350	HopA1	2.24793	3.86466
348	HopAI1	2.49225	3.96057
82	HopAI1	2.59396	4.30463
366	HopAI1	2.66942	3.54925
209	HopAI1	2.48983	3.72957
320	HopAI1	2.49235	3.70137
156	HopAI1	2.62169	3.89134
355	HopAI1	2.55119	4.41476
384	HopAI1	2.55503	3.38838
307	HopAI1	2.52785	3.27791
342	HopAI1	2.50626	3.46381
113	HopAI1	2.46864	5.36384
367	HopAI1	2.45483	4.04619
377	HopAI1	2.57638	3.76001
364	HopAI1	2.45004	3.19874
223	HopAI1	2.52148	4.53489
359	HopAF1	2.54785	4.24527
387	HopAF1	2.66459	3.27296
348	HopAF1	2.5609	4.41981
82	HopAF1	2.58487	4.39737
366	HopAF1	2.54275	4.46617
343	HopAF1	2.54701	4.88399
266	HopAF1	2.57858	3.4668
384	HopAF1	2.50591	3.64976
307	HopAF1	2.49803	3.71032
341	HopAF1	2.67288	4.25283
349	HopAF1	2.56068	4.64483
325	HopAF1	2.51925	3.52336
377	HopAF1	2.5942	4.10009
223	HopAF1	2.50525	4.15138
113	HopAF1	2.46848	4.66975
363	HopAF1	2.48584	3.51114
387	HopM1	2.61102	3.18582
84	HopM1	2.47494	3.28911
362	AvrPto	2.4428	3.87659
348	AvrPto	2.45967	4.68309
389	AvrPto	2.32959	3.5337
389	AvrPto	2.58098	3.71204
364	AvrPto	2.55355	4.41595
234	AvrPto	2.54795	4.17542
370	AvrPto	2.46252	4.57197
361	AvrPto	2.45551	3.65978
381	AvrPto	2.68887	4.11921
366	AvrPto	2.63719	4.73388
370	HopA1	2.43997	4.06284
362	HopA1	2.48328	4.69718
248	HopA1	2.49426	3.57306
389	HopA1	2.4933	3.64889
375	HopA1	2.85923	3.42607
268	HopA1	2.37934	3.77869
364	HopA1	2.40414	4.21942
361	HopA1	2.45221	3.53165
381	HopA1	2.67216	3.99736
366	HopA1	2.60513	4.93767
368	HopA1	2.40289	3.92565
383	HopA1	2.59319	4.2085
234	HopA1	2.55564	4.38097
324	HopA1	2.54059	3.68616
357	HopA1	2.24793	3.86466
370	HopAI1	2.49225	3.96057
91	HopAI1	2.59396	4.30463
379	HopAI1	2.66942	3.54925
210	HopAI1	2.48983	3.72957
330	HopAI1	2.49235	3.70137
149	HopAI1	2.62169	3.89134
364	HopAI1	2.55119	4.41476
386	HopAI1	2.55503	3.38838
361	HopAI1	2.52785	3.27791
376	HopAI1	2.50626	3.46381
252	HopAI1	2.46864	5.36384
368	HopAI1	2.45483	4.04619
387	HopAI1	2.57638	3.76001
387	HopAI1	2.45004	3.19874
234	HopAI1	2.52148	4.53489
362	HopAF1	2.54785	4.24527
389	HopAF1	2.66459	3.27296
370	HopAF1	2.5609	4.41981
91	HopAF1	2.58487	4.39737
379	HopAF1	2.54275	4.46617
348	HopAF1	2.54701	4.88399
389	HopAF1	2.57858	3.4668
386	HopAF1	2.50591	3.64976
361	HopAF1	2.49803	3.71032
381	HopAF1	2.67288	4.25283
366	HopAF1	2.56068	4.64483
342	HopAF1	2.51925	3.52336
383	HopAF1	2.5942	4.10009
234	HopAF1	2.50525	4.15138
252	HopAF1	2.46848	4.66975
379	HopAF1	2.48584	3.51114
389	HopM1	2.61102	3.18582
120	HopM1	2.47494	3.28911

## Sheet: SLCA_P_Avr_norm
Kinase	Effector	Pto-AvrPto (log10 scale)	KE Probe (log10 scale)
158	AvrPto	2.98681	2.84092
1	AvrPto	3.92771	3.39683
80	AvrPto	3.03018	2.70457
235	AvrPto	2.91706	2.99869
3	AvrPto	3.69286	3.01247
7	AvrPto	3.10506	3.08037
11	AvrPto	3.35321	3.7949
10	AvrPto	3.50791	3.34468
24	AvrPto	3.77122	3.48568
37	AvrPto	3.10714	2.85489
120	AvrPto	2.87593	2.89004
7	HopA1	2.87246	3.24789
158	HopA1	3.53482	4.0009
31	HopA1	2.75663	3.22202
80	HopA1	3.07754	3.01904
379	HopA1	3.22733	3.47498
269	HopA1	2.84801	2.70839
235	HopA1	2.83306	3.34489
11	HopA1	3.28403	3.99251
10	HopA1	3.41826	3.7506
24	HopA1	3.84012	3.77745
1	HopA1	3.83171	3.18678
368	HopA1	3.07238	2.98627
3	HopA1	4.14952	3.40496
26	HopA1	3.00428	3.15048
150	HopA1	2.80361	3.00504
7	HopAI1	2.82181	3.30588
10	HopAI1	3.08478	3.78174
105	HopAI1	2.86563	2.8875
16	HopAI1	2.7559	2.67213
269	HopAI1	2.75401	2.65865
333	HopAI1	2.87083	2.72203
235	HopAI1	2.88606	3.28416
388	HopAI1	3.10373	3.09859
11	HopAI1	3.21561	4.14022
6	HopAI1	2.7754	2.81553
31	HopAI1	3.81667	4.42969
1	HopAI1	3.6333	3.18675
37	HopAI1	3.22133	3.12418
6	HopAI1	2.99584	2.69792
3	HopAI1	4.07962	3.69535
158	HopAF1	3.14724	3.11783
122	HopAF1	3.19167	2.67807
7	HopAF1	3.01241	3.16577
10	HopAF1	3.00742	3.45559
105	HopAF1	3.10381	3.01864
1	HopAF1	4.2831	3.60139
80	HopAF1	3.21931	2.72183
388	HopAF1	3.11395	2.65422
11	HopAF1	3.31618	3.9969
10	HopAF1	3.4201	3.51924
24	HopAF1	3.85786	3.17523
9	HopAF1	2.78138	2.92225
37	HopAF1	3.11005	2.9828
3	HopAF1	3.80238	3.21411
31	HopAF1	3.48556	3.61905
91	HopAF1	2.96639	3.29954
122	HopM1	3.20727	2.63021
159	AvrPto	2.98681	2.52266
7	AvrPto	3.92771	3.94569
83	AvrPto	3.03018	2.6087
250	AvrPto	2.91706	2.95558
5	AvrPto	3.69286	2.68125
89	AvrPto	3.10506	3.39211
37	AvrPto	3.35321	3.49578
16	AvrPto	3.50791	2.79282
220	AvrPto	3.77122	3.78078
63	AvrPto	3.10714	3.13573
262	AvrPto	2.87593	2.77393
89	HopA1	2.87246	3.30062
159	HopA1	3.53482	2.72713
32	HopA1	2.75663	2.61329
83	HopA1	3.07754	2.57939
297	HopA1	3.22733	2.88233
279	HopA1	2.84801	3.6075
250	HopA1	2.83306	3.29331
37	HopA1	3.28403	3.83948
16	HopA1	3.41826	2.95432
220	HopA1	3.84012	4.5596
7	HopA1	3.83171	4.25007
37	HopA1	3.07238	3.07854
5	HopA1	4.14952	2.81006
29	HopA1	3.00428	2.515
158	HopA1	2.80361	2.92417
89	HopAI1	2.82181	3.42431
31	HopAI1	3.08478	3.60095
113	HopAI1	2.86563	2.92574
24	HopAI1	2.7559	2.61583
270	HopAI1	2.75401	2.67963
334	HopAI1	2.87083	2.81516
250	HopAI1	2.88606	3.1065
86	HopAI1	3.10373	3.65562
37	HopAI1	3.21561	3.95266
9	HopAI1	2.7754	3.02986
32	HopAI1	3.81667	3.6179
7	HopAI1	3.6333	4.27232
63	HopAI1	3.22133	3.60921
33	HopAI1	2.99584	2.83379
5	HopAI1	4.07962	2.94922
159	HopAF1	3.14724	2.56257
151	HopAF1	3.19167	3.35738
89	HopAF1	3.01241	3.37273
31	HopAF1	3.00742	3.26388
113	HopAF1	3.10381	2.64228
7	HopAF1	4.2831	4.37855
83	HopAF1	3.21931	2.5759
86	HopAF1	3.11395	3.38275
37	HopAF1	3.31618	3.76871
16	HopAF1	3.4201	2.89158
220	HopAF1	3.85786	4.00574
31	HopAF1	2.78138	2.85717
52	HopAF1	3.11005	2.8887
5	HopAF1	3.80238	2.70098
32	HopAF1	3.48556	2.86805
146	HopAF1	2.96639	2.54313
151	HopM1	3.20727	2.6514
189	AvrPto	2.98681	2.64237
47	AvrPto	3.92771	3.53266
89	AvrPto	3.03018	3.18318
255	AvrPto	2.91706	2.88177
6	AvrPto	3.69286	3.2883
104	AvrPto	3.10506	3.38869
92	AvrPto	3.35321	3.36459
36	AvrPto	3.50791	2.98205
229	AvrPto	3.77122	3.33948
92	AvrPto	3.10714	2.69136
104	HopA1	2.87246	3.37702
189	HopA1	3.53482	3.11674
33	HopA1	2.75663	2.93053
89	HopA1	3.07754	3.71274
212	HopA1	3.22733	2.99869
262	HopA1	2.84801	2.73807
255	HopA1	2.83306	3.15444
92	HopA1	3.28403	3.8305
36	HopA1	3.41826	3.21952
229	HopA1	3.84012	3.78887
47	HopA1	3.83171	3.46164
63	HopA1	3.07238	3.18689
6	HopA1	4.14952	3.80596
84	HopA1	3.00428	2.52671
164	HopA1	2.80361	3.12896
104	HopAI1	2.82181	3.42826
32	HopAI1	3.08478	2.88515
150	HopAI1	2.86563	2.88416
36	HopAI1	2.7559	2.7659
271	HopAI1	2.75401	3.11565
337	HopAI1	2.87083	2.74267
255	HopAI1	2.88606	3.05185
126	HopAI1	3.10373	2.73856
92	HopAI1	3.21561	3.88771
20	HopAI1	2.7754	3.25297
33	HopAI1	3.81667	3.98554
47	HopAI1	3.6333	3.57048
66	HopAI1	3.22133	2.86837
38	HopAI1	2.99584	3.15908
6	HopAI1	4.07962	4.01029
189	HopAF1	3.14724	2.6791
153	HopAF1	3.19167	3.2798
104	HopAF1	3.01241	3.52488
32	HopAF1	3.00742	2.78523
150	HopAF1	3.10381	3.26457
47	HopAF1	4.2831	3.55158
89	HopAF1	3.21931	2.99644
126	HopAF1	3.11395	2.66056
92	HopAF1	3.31618	3.6548
36	HopAF1	3.4201	3.15193
229	HopAF1	3.85786	3.61371
37	HopAF1	2.78138	2.75556
63	HopAF1	3.11005	3.29079
6	HopAF1	3.80238	3.54075
33	HopAF1	3.48556	3.32557
149	HopAF1	2.96639	3.00358
153	HopM1	3.20727	2.65942
204	AvrPto	2.98681	2.56787
49	AvrPto	3.92771	2.90082
104	AvrPto	3.03018	3.30959
259	AvrPto	2.91706	2.96831
9	AvrPto	3.69286	3.96501
143	AvrPto	3.10506	3.11721
142	AvrPto	3.35321	2.7471
105	AvrPto	3.50791	3.01476
236	AvrPto	3.77122	2.8953
149	AvrPto	3.10714	2.89588
11	AvrPto	2.87593	2.64703
143	HopA1	2.87246	3.16482
204	HopA1	3.53482	2.88713
35	HopA1	2.75663	2.81297
104	HopA1	3.07754	3.94552
320	HopA1	3.22733	2.87638
104	HopA1	2.84801	3.83799
259	HopA1	2.83306	3.28651
142	HopA1	3.28403	2.74781
105	HopA1	3.41826	3.2731
236	HopA1	3.84012	3.00554
49	HopA1	3.83171	3.16864
67	HopA1	3.07238	4.24704
9	HopA1	4.14952	4.82411
120	HopA1	3.00428	3.30104
196	HopA1	2.80361	2.78905
143	HopAI1	2.82181	3.24764
33	HopAI1	3.08478	3.23325
151	HopAI1	2.86563	3.07184
80	HopAI1	2.7559	2.85349
273	HopAI1	2.75401	2.98812
338	HopAI1	2.87083	2.95064
259	HopAI1	2.88606	3.21159
133	HopAI1	3.10373	2.92553
142	HopAI1	3.21561	2.8813
377	HopAI1	2.7754	3.20275
35	HopAI1	3.81667	3.35719
49	HopAI1	3.6333	3.17936
67	HopAI1	3.22133	4.3367
54	HopAI1	2.99584	3.04981
9	HopAI1	4.07962	5.01717
204	HopAF1	3.14724	2.62027
154	HopAF1	3.19167	3.05419
143	HopAF1	3.01241	3.14898
33	HopAF1	3.00742	2.97249
151	HopAF1	3.10381	3.48416
49	HopAF1	4.2831	2.99837
104	HopAF1	3.21931	2.87689
133	HopAF1	3.11395	2.74417
142	HopAF1	3.31618	2.80329
105	HopAF1	3.4201	3.43744
236	HopAF1	3.85786	2.74014
40	HopAF1	2.78138	2.74883
67	HopAF1	3.11005	3.93689
9	HopAF1	3.80238	4.34495
35	HopAF1	3.48556	2.8244
150	HopAF1	2.96639	3.14508
154	HopM1	3.20727	2.62366
226	AvrPto	2.98681	2.60215
54	AvrPto	3.92771	3.55411
152	AvrPto	2.69365	2.51518
115	AvrPto	3.03018	2.61615
260	AvrPto	2.91706	2.84426
17	AvrPto	3.69286	2.94508
149	AvrPto	3.10506	3.10101
144	AvrPto	3.35321	2.64198
111	AvrPto	3.50791	2.84664
237	AvrPto	3.77122	3.85196
209	AvrPto	3.10714	2.88504
149	HopA1	2.87246	3.28981
226	HopA1	3.53482	3.00617
38	HopA1	2.75663	2.87545
115	HopA1	3.07754	2.6102
146	HopA1	3.22733	2.8698
91	HopA1	2.84801	3.74495
260	HopA1	2.83306	2.86504
144	HopA1	3.28403	2.6707
111	HopA1	3.41826	2.92211
237	HopA1	3.84012	4.66447
54	HopA1	3.83171	3.67462
86	HopA1	3.07238	3.11869
17	HopA1	4.14952	3.55097
161	HopA1	3.00428	3.61508
229	HopA1	2.80361	2.59187
149	HopAI1	2.82181	3.25064
35	HopAI1	3.08478	2.85609
158	HopAI1	2.86563	2.91122
83	HopAI1	2.7559	2.67149
278	HopAI1	2.75401	2.7735
341	HopAI1	2.87083	2.79059
260	HopAI1	2.88606	2.8947
179	HopAI1	3.10373	2.62636
144	HopAI1	3.21561	2.64639
44	HopAI1	2.7754	2.80266
38	HopAI1	3.81667	4.2171
54	HopAI1	3.6333	3.77518
194	HopAI1	3.22133	2.88014
66	HopAI1	2.99584	2.84451
17	HopAI1	4.07962	3.6659
122	HopAI1	2.87593	2.67006
226	HopAF1	3.14724	2.66447
164	HopAF1	3.19167	2.90875
149	HopAF1	3.01241	3.14326
35	HopAF1	3.00742	2.79113
158	HopAF1	3.10381	3.04716
54	HopAF1	4.2831	3.53512
115	HopAF1	3.21931	2.65708
179	HopAF1	3.11395	2.62898
144	HopAF1	3.31618	2.67171
111	HopAF1	3.4201	2.85057
237	HopAF1	3.85786	4.33055
44	HopAF1	2.78138	2.79828
86	HopAF1	3.11005	2.95106
17	HopAF1	3.80238	3.2683
38	HopAF1	3.48556	3.12413
156	HopAF1	2.96639	3.01152
164	HopM1	3.20727	2.65208
228	AvrPto	2.98681	2.60345
143	AvrPto	3.92771	3.89232
153	AvrPto	2.69365	2.74378
130	AvrPto	3.03018	2.6579
275	AvrPto	2.91706	2.89254
20	AvrPto	3.69286	4.31174
153	AvrPto	3.10506	2.91764
148	AvrPto	3.35321	2.68811
119	AvrPto	3.50791	3.17437
246	AvrPto	3.77122	2.84924
235	AvrPto	3.10714	2.9476
153	HopA1	2.87246	3.20962
228	HopA1	3.53482	2.81516
39	HopA1	2.75663	2.57352
130	HopA1	3.07754	2.62264
189	HopA1	3.22733	2.85902
385	HopA1	2.84801	3.31293
275	HopA1	2.83306	3.05815
148	HopA1	3.28403	2.83822
119	HopA1	3.41826	3.51236
246	HopA1	3.84012	3.18827
143	HopA1	3.83171	4.00462
92	HopA1	3.07238	2.71974
20	HopA1	4.14952	5.00293
202	HopA1	3.00428	2.76951
235	HopA1	2.80361	2.49209
153	HopAI1	2.82181	3.32435
38	HopAI1	3.08478	3.26836
205	HopAI1	2.86563	2.90452
111	HopAI1	2.7559	2.70114
280	HopAI1	2.75401	2.63902
349	HopAI1	2.87083	2.72496
275	HopAI1	2.88606	3.06624
206	HopAI1	3.10373	3.0141
148	HopAI1	3.21561	2.82321
47	HopAI1	2.7754	2.63272
39	HopAI1	3.81667	2.88696
143	HopAI1	3.6333	4.0808
201	HopAI1	3.22133	3.0638
80	HopAI1	2.99584	3.01523
20	HopAI1	4.07962	5.12504
191	HopAI1	2.87593	2.98453
228	HopAF1	3.14724	2.58044
176	HopAF1	3.19167	2.69352
153	HopAF1	3.01241	3.24683
38	HopAF1	3.00742	2.97695
205	HopAF1	3.10381	2.75365
143	HopAF1	4.2831	4.61862
130	HopAF1	3.21931	2.57824
206	HopAF1	3.11395	2.85756
148	HopAF1	3.31618	2.8072
119	HopAF1	3.4201	3.19395
246	HopAF1	3.85786	3.06509
45	HopAF1	2.78138	2.81817
92	HopAF1	3.11005	2.7358
20	HopAF1	3.80238	4.60987
39	HopAF1	3.48556	2.60508
160	HopAF1	2.96639	3.22075
176	HopM1	3.20727	2.61623
233	AvrPto	2.98681	2.57694
207	AvrPto	3.92771	3.12759
154	AvrPto	2.69365	2.40059
152	AvrPto	3.03018	2.79759
285	AvrPto	2.91706	2.8357
40	AvrPto	3.69286	3.39683
156	AvrPto	3.10506	3.14984
162	AvrPto	3.35321	2.64406
163	AvrPto	3.50791	3.69143
249	AvrPto	3.77122	2.71917
301	AvrPto	3.10714	3.69437
156	HopA1	2.87246	3.14612
233	HopA1	3.53482	2.71222
42	HopA1	2.75663	2.53892
152	HopA1	3.07754	3.03799
289	HopA1	3.22733	3.2154
295	HopA1	2.84801	3.00594
285	HopA1	2.83306	2.88462
162	HopA1	3.28403	2.75655
163	HopA1	3.41826	4.22856
249	HopA1	3.84012	2.84708
244	HopA1	3.83171	3.40625
120	HopA1	3.07238	3.25945
40	HopA1	4.14952	4.20842
243	HopA1	3.00428	2.91429
248	HopA1	2.80361	2.73275
156	HopAI1	2.82181	3.23481
39	HopAI1	3.08478	2.73609
229	HopAI1	2.86563	2.91895
119	HopAI1	2.7559	2.79196
281	HopAI1	2.75401	2.66675
358	HopAI1	2.87083	2.73577
285	HopAI1	2.88606	3.00218
208	HopAI1	3.10373	2.67021
162	HopAI1	3.21561	2.71943
389	HopAI1	2.7754	3.09894
42	HopAI1	3.81667	3.14488
244	HopAI1	3.6333	3.58284
212	HopAI1	3.22133	3.03999
89	HopAI1	2.99584	3.40901
40	HopAI1	4.07962	4.60512
350	HopAI1	2.87593	2.91056
233	HopAF1	3.14724	2.60538
191	HopAF1	3.19167	2.93532
156	HopAF1	3.01241	3.1377
39	HopAF1	3.00742	2.76743
229	HopAF1	3.10381	2.99546
207	HopAF1	4.2831	3.84579
152	HopAF1	3.21931	3.02252
208	HopAF1	3.11395	2.59179
162	HopAF1	3.31618	2.7563
163	HopAF1	3.4201	4.03962
249	HopAF1	3.85786	2.72171
51	HopAF1	2.78138	2.75858
120	HopAF1	3.11005	3.10644
40	HopAF1	3.80238	3.82456
42	HopAF1	3.48556	2.63992
181	HopAF1	2.96639	2.56829
191	HopM1	3.20727	2.57312
253	AvrPto	2.98681	2.6471
216	AvrPto	3.92771	2.49772
165	AvrPto	2.69365	2.4307
156	AvrPto	3.03018	2.93135
286	AvrPto	2.91706	2.83464
43	AvrPto	3.69286	2.65067
160	AvrPto	3.10506	3.52571
194	AvrPto	3.35321	3.03567
210	AvrPto	3.50791	2.77112
254	AvrPto	3.77122	2.98522
326	AvrPto	3.10714	2.92941
160	HopA1	2.87246	3.37607
253	HopA1	3.53482	2.83512
44	HopA1	2.75663	2.95708
156	HopA1	3.07754	3.53097
156	HopA1	3.22733	3.19436
238	HopA1	2.84801	2.41584
286	HopA1	2.83306	2.95882
194	HopA1	3.28403	3.48718
210	HopA1	3.41826	2.98423
254	HopA1	3.84012	3.30648
245	HopA1	3.83171	4.30479
194	HopA1	3.07238	2.75496
43	HopA1	4.14952	2.69451
267	HopA1	3.00428	2.91936
260	HopA1	2.80361	2.92902
160	HopAI1	2.82181	3.29436
42	HopAI1	3.08478	2.74717
248	HopAI1	2.86563	2.9257
130	HopAI1	2.7559	2.63362
284	HopAI1	2.75401	2.66896
359	HopAI1	2.87083	2.7168
286	HopAI1	2.88606	2.95763
213	HopAI1	3.10373	2.72563
194	HopAI1	3.21561	3.54661
73	HopAI1	2.7754	3.16266
44	HopAI1	3.81667	4.41323
245	HopAI1	3.6333	4.52262
244	HopAI1	3.22133	3.0427
164	HopAI1	2.99584	3.20224
43	HopAI1	4.07962	2.98487
284	HopAI1	2.87593	2.6715
253	HopAF1	3.14724	2.66358
197	HopAF1	3.19167	2.70263
160	HopAF1	3.01241	3.36905
42	HopAF1	3.00742	2.76031
248	HopAF1	3.10381	2.95856
216	HopAF1	4.2831	2.70703
156	HopAF1	3.21931	3.09082
213	HopAF1	3.11395	2.60964
194	HopAF1	3.31618	3.29076
210	HopAF1	3.4201	2.86495
254	HopAF1	3.85786	3.02397
52	HopAF1	2.78138	2.71286
194	HopAF1	3.11005	2.83636
43	HopAF1	3.80238	2.62693
44	HopAF1	3.48556	3.29973
188	HopAF1	2.96639	3.3013
197	HopM1	3.20727	2.6263
272	AvrPto	2.98681	2.91672
217	AvrPto	3.92771	2.61638
174	AvrPto	2.69365	2.35258
158	AvrPto	3.03018	2.81733
290	AvrPto	2.91706	2.86302
46	AvrPto	3.69286	2.89469
163	AvrPto	3.10506	3.58051
195	AvrPto	3.35321	3.74182
214	AvrPto	3.50791	2.76518
256	AvrPto	3.77122	3.19006
355	AvrPto	3.10714	2.85188
163	HopA1	2.87246	3.45952
272	HopA1	3.53482	3.9693
45	HopA1	2.75663	3.03662
158	HopA1	3.07754	3.03303
160	HopA1	3.22733	3.55644
369	HopA1	2.84801	2.43048
290	HopA1	2.83306	3.01511
376	HopA1	3.28403	4.36627
214	HopA1	3.41826	2.85449
256	HopA1	3.84012	3.64062
298	HopA1	3.83171	3.44752
255	HopA1	3.07238	3.23685
46	HopA1	4.14952	3.181
276	HopA1	3.00428	2.66453
262	HopA1	2.80361	2.7274
163	HopAI1	2.82181	3.55941
44	HopAI1	3.08478	3.43308
252	HopAI1	2.86563	2.87571
146	HopAI1	2.7559	2.58773
288	HopAI1	2.75401	2.59068
362	HopAI1	2.87083	2.68314
290	HopAI1	2.88606	3.0782
218	HopAI1	3.10373	2.72265
376	HopAI1	3.21561	4.37144
147	HopAI1	2.7754	2.85719
45	HopAI1	3.81667	4.37237
298	HopAI1	3.6333	3.55855
285	HopAI1	3.22133	3.15301
192	HopAI1	2.99584	3.15127
46	HopAI1	4.07962	3.56857
272	HopAF1	3.14724	3.18454
209	HopAF1	3.19167	2.91295
163	HopAF1	3.01241	3.42972
44	HopAF1	3.00742	3.00963
252	HopAF1	3.10381	2.96506
217	HopAF1	4.2831	2.84513
158	HopAF1	3.21931	2.69746
218	HopAF1	3.11395	2.64619
376	HopAF1	3.31618	4.12535
214	HopAF1	3.4201	2.7827
256	HopAF1	3.85786	3.30236
86	HopAF1	2.78138	2.76419
255	HopAF1	3.11005	3.06511
46	HopAF1	3.80238	2.93388
45	HopAF1	3.48556	3.44057
189	HopAF1	2.96639	2.62055
209	HopM1	3.20727	2.64548
284	AvrPto	2.98681	2.58092
244	AvrPto	3.92771	3.29971
191	AvrPto	2.69365	2.414
161	AvrPto	3.03018	3.17029
300	AvrPto	2.91706	2.75433
63	AvrPto	3.69286	3.84783
188	AvrPto	3.10506	3.23082
196	AvrPto	3.35321	3.5348
240	AvrPto	3.50791	2.8396
270	AvrPto	3.77122	3.12975
365	AvrPto	3.10714	3.29716
188	HopA1	2.87246	3.36621
284	HopA1	3.53482	2.7297
51	HopA1	2.75663	3.17514
161	HopA1	3.07754	3.72669
281	HopA1	3.22733	2.84345
109	HopA1	2.84801	2.41137
300	HopA1	2.83306	2.62522
196	HopA1	3.28403	4.12195
240	HopA1	3.41826	3.1988
270	HopA1	3.84012	3.46464
319	HopA1	3.83171	3.55125
259	HopA1	3.07238	3.38022
63	HopA1	4.14952	4.6788
382	HopA1	3.00428	3.31314
263	HopA1	2.80361	2.70172
188	HopAI1	2.82181	3.55895
45	HopAI1	3.08478	3.54088
263	HopAI1	2.86563	2.89843
152	HopAI1	2.7559	3.07973
292	HopAI1	2.75401	2.61971
363	HopAI1	2.87083	2.74076
300	HopAI1	2.88606	2.71359
294	HopAI1	3.10373	2.82427
196	HopAI1	3.21561	4.22323
188	HopAI1	2.7754	3.11594
51	HopAI1	3.81667	4.34397
319	HopAI1	3.6333	3.79296
288	HopAI1	3.22133	2.76817
201	HopAI1	2.99584	2.86046
63	HopAI1	4.07962	4.96457
284	HopAF1	3.14724	2.56836
216	HopAF1	3.19167	2.67278
188	HopAF1	3.01241	3.51288
45	HopAF1	3.00742	3.12514
263	HopAF1	3.10381	2.97765
244	HopAF1	4.2831	3.72453
161	HopAF1	3.21931	3.02069
294	HopAF1	3.11395	2.73958
196	HopAF1	3.31618	4.0446
240	HopAF1	3.4201	2.95954
270	HopAF1	3.85786	3.11819
89	HopAF1	2.78138	2.85217
259	HopAF1	3.11005	3.09245
63	HopAF1	3.80238	4.21132
51	HopAF1	3.48556	3.36255
207	HopAF1	2.96639	2.56292
216	HopM1	3.20727	2.58431
288	AvrPto	2.98681	2.57306
245	AvrPto	3.92771	4.01075
192	AvrPto	2.69365	2.41521
176	AvrPto	3.03018	2.59942
309	AvrPto	2.91706	2.72876
67	AvrPto	3.69286	4.74093
220	AvrPto	3.10506	2.92691
201	AvrPto	3.35321	3.13668
261	AvrPto	3.50791	2.8314
278	AvrPto	3.77122	3.35746
377	AvrPto	3.10714	3.17859
220	HopA1	2.87246	3.16148
288	HopA1	3.53482	2.87552
52	HopA1	2.75663	3.25386
176	HopA1	3.07754	2.50057
217	HopA1	3.22733	2.84869
25	HopA1	2.84801	3.47238
309	HopA1	2.83306	2.73084
201	HopA1	3.28403	3.28155
261	HopA1	3.41826	2.94055
278	HopA1	3.84012	3.65592
324	HopA1	3.83171	3.83785
275	HopA1	3.07238	3.17617
67	HopA1	4.14952	5.08953
273	HopA1	2.80361	2.94482
220	HopAI1	2.82181	3.38194
51	HopAI1	3.08478	3.43462
272	HopAI1	2.86563	2.92946
154	HopAI1	2.7559	2.95725
293	HopAI1	2.75401	2.71481
381	HopAI1	2.87083	2.79311
309	HopAI1	2.88606	2.78821
342	HopAI1	3.10373	3.7024
201	HopAI1	3.21561	3.65429
196	HopAI1	2.7754	2.95662
52	HopAI1	3.81667	4.37441
324	HopAI1	3.6333	4.19707
298	HopAI1	3.22133	2.95425
212	HopAI1	2.99584	2.93288
67	HopAI1	4.07962	5.3656
11	HopAI1	2.87593	3.14038
288	HopAF1	3.14724	2.59196
227	HopAF1	3.19167	2.87978
220	HopAF1	3.01241	3.11196
51	HopAF1	3.00742	3.02094
272	HopAF1	3.10381	3.18732
245	HopAF1	4.2831	4.37457
176	HopAF1	3.21931	2.51086
342	HopAF1	3.11395	3.40749
201	HopAF1	3.31618	3.55776
261	HopAF1	3.4201	2.88608
278	HopAF1	3.85786	3.30208
105	HopAF1	2.78138	2.73156
275	HopAF1	3.11005	2.95078
67	HopAF1	3.80238	4.92393
52	HopAF1	3.48556	3.64813
212	HopAF1	2.96639	2.66195
227	HopM1	3.20727	2.56692
26	HopM1	3.00428	2.47729
303	AvrPto	2.98681	2.54446
263	AvrPto	3.92771	3.43564
209	AvrPto	2.69365	2.65991
178	AvrPto	3.03018	2.61944
345	AvrPto	2.91706	2.84275
68	AvrPto	3.69286	2.68987
237	AvrPto	3.10506	3.29731
224	AvrPto	3.35321	2.62872
280	AvrPto	3.50791	2.79859
292	AvrPto	3.77122	2.96292
237	HopA1	2.87246	3.27168
303	HopA1	3.53482	2.887
53	HopA1	2.75663	2.81097
178	HopA1	3.07754	2.51235
150	HopA1	3.22733	3.40304
70	HopA1	2.84801	2.3684
345	HopA1	2.83306	3.03627
224	HopA1	3.28403	2.75842
280	HopA1	3.41826	2.8763
292	HopA1	3.84012	3.16955
327	HopA1	3.83171	4.41553
285	HopA1	3.07238	3.14467
68	HopA1	4.14952	2.88219
191	HopA1	3.10714	2.95424
286	HopA1	2.80361	2.97389
237	HopAI1	2.82181	3.32734
52	HopAI1	3.08478	3.41791
279	HopAI1	2.86563	3.04983
159	HopAI1	2.7559	2.62864
297	HopAI1	2.75401	2.63159
387	HopAI1	2.87083	2.92015
345	HopAI1	2.88606	2.93343
352	HopAI1	3.10373	2.70309
224	HopAI1	3.21561	2.83989
221	HopAI1	2.7754	2.93002
53	HopAI1	3.81667	3.37344
327	HopAI1	3.6333	4.7878
301	HopAI1	3.22133	4.33732
264	HopAI1	2.99584	2.9168
68	HopAI1	4.07962	3.14067
303	HopAF1	3.14724	2.6507
239	HopAF1	3.19167	3.06234
237	HopAF1	3.01241	3.17542
52	HopAF1	3.00742	3.04964
279	HopAF1	3.10381	3.42546
263	HopAF1	4.2831	3.85217
178	HopAF1	3.21931	2.53273
352	HopAF1	3.11395	2.63661
224	HopAF1	3.31618	2.75867
280	HopAF1	3.4201	2.7874
292	HopAF1	3.85786	2.81415
147	HopAF1	2.78138	2.78298
285	HopAF1	3.11005	3.02174
68	HopAF1	3.80238	2.73721
53	HopAF1	3.48556	2.97483
217	HopAF1	2.96639	2.59255
239	HopM1	3.20727	2.57492
29	HopM1	3.00428	2.50615
305	AvrPto	2.98681	2.99225
296	AvrPto	3.92771	3.19667
239	AvrPto	2.69365	2.47545
190	AvrPto	3.03018	2.62348
315	AvrPto	2.91706	2.88264
73	AvrPto	3.69286	4.29671
245	AvrPto	3.10506	3.02032
241	AvrPto	3.35321	2.6462
299	AvrPto	3.50791	3.25271
293	AvrPto	3.77122	3.16263
245	HopA1	2.87246	3.11447
305	HopA1	3.53482	3.78397
66	HopA1	2.75663	2.71137
190	HopA1	3.07754	2.60082
257	HopA1	3.22733	3.17967
55	HopA1	2.84801	2.79379
315	HopA1	2.83306	3.01686
241	HopA1	3.28403	2.71278
299	HopA1	3.41826	3.76184
293	HopA1	3.84012	3.75064
340	HopA1	3.83171	2.76106
301	HopA1	3.07238	4.05837
73	HopA1	4.14952	4.98858
311	HopA1	3.10714	3.03391
290	HopA1	2.80361	2.7697
245	HopAI1	2.82181	3.12771
53	HopAI1	3.08478	2.86312
296	HopAI1	2.86563	2.90137
161	HopAI1	2.7559	3.04512
302	HopAI1	2.75401	2.77009
389	HopAI1	2.87083	3.31164
315	HopAI1	2.88606	3.09409
360	HopAI1	3.10373	2.64821
241	HopAI1	3.21561	2.73543
223	HopAI1	2.7754	2.79367
66	HopAI1	3.81667	3.6972
340	HopAI1	3.6333	2.85631
317	HopAI1	3.22133	3.1755
266	HopAI1	2.99584	3.3481
73	HopAI1	4.07962	5.17837
305	HopAF1	3.14724	3.10588
265	HopAF1	3.19167	2.75679
245	HopAF1	3.01241	3.03286
53	HopAF1	3.00742	2.73987
296	HopAF1	3.10381	2.81875
296	HopAF1	4.2831	3.30311
190	HopAF1	3.21931	2.58929
360	HopAF1	3.11395	2.59143
241	HopAF1	3.31618	2.71977
299	HopAF1	3.4201	3.55114
293	HopAF1	3.85786	3.41401
196	HopAF1	2.78138	2.8543
301	HopAF1	3.11005	3.66317
73	HopAF1	3.80238	4.74773
66	HopAF1	3.48556	2.83092
257	HopAF1	2.96639	2.7517
317	HopAF1	2.87593	2.75516
265	HopM1	3.20727	2.5832
161	HopM1	3.00428	2.62772
310	AvrPto	2.98681	2.53588
298	AvrPto	3.92771	3.21672
242	AvrPto	2.69365	2.39535
199	AvrPto	3.03018	2.68485
322	AvrPto	2.91706	2.82034
85	AvrPto	3.69286	2.67359
289	AvrPto	3.10506	2.90466
247	AvrPto	3.35321	2.81417
316	AvrPto	3.50791	2.77536
302	AvrPto	3.77122	3.09989
289	HopA1	2.87246	2.88348
310	HopA1	3.53482	2.75115
71	HopA1	2.75663	2.60688
199	HopA1	3.07754	2.89064
188	HopA1	3.22733	3.70826
370	HopA1	2.84801	2.44639
322	HopA1	2.83306	2.86904
247	HopA1	3.28403	3.12736
316	HopA1	3.41826	2.89273
302	HopA1	3.84012	3.67496
343	HopA1	3.83171	2.61053
326	HopA1	3.07238	3.50955
85	HopA1	4.14952	2.7006
385	HopA1	3.10714	3.34992
295	HopA1	2.80361	2.67194
289	HopAI1	2.82181	2.9501
66	HopAI1	3.08478	3.01399
299	HopAI1	2.86563	2.9805
164	HopAI1	2.7559	3.00289
303	HopAI1	2.75401	2.62899
153	HopAI1	2.87083	3.04462
322	HopAI1	2.88606	2.93675
367	HopAI1	3.10373	2.68181
247	HopAI1	3.21561	3.05285
251	HopAI1	2.7754	2.7322
71	HopAI1	3.81667	3.34097
343	HopAI1	3.6333	2.57427
326	HopAI1	3.22133	3.78144
273	HopAI1	2.99584	3.17847
85	HopAI1	4.07962	2.89505
310	HopAF1	3.14724	2.60398
271	HopAF1	3.19167	2.96911
289	HopAF1	3.01241	3.0001
66	HopAF1	3.00742	2.83134
299	HopAF1	3.10381	3.1641
298	HopAF1	4.2831	3.72522
199	HopAF1	3.21931	2.82512
367	HopAF1	3.11395	2.60423
247	HopAF1	3.31618	3.03606
316	HopAF1	3.4201	2.82105
302	HopAF1	3.85786	3.35696
221	HopAF1	2.78138	2.86
326	HopAF1	3.11005	3.27619
85	HopAF1	3.80238	2.67142
71	HopAF1	3.48556	2.65342
281	HopAF1	2.96639	2.58203
354	HopAF1	2.87593	2.65442
271	HopM1	3.20727	2.63931
202	HopM1	3.00428	2.49603
333	AvrPto	2.98681	2.54368
319	AvrPto	3.92771	3.00436
264	AvrPto	2.69365	2.50318
225	AvrPto	3.03018	2.59598
326	AvrPto	2.91706	3.04684
147	AvrPto	3.69286	3.26565
304	AvrPto	3.10506	3.3318
251	AvrPto	3.35321	3.19697
318	AvrPto	3.50791	3.55234
304	AvrPto	3.77122	4.03758
304	HopA1	2.87246	3.31055
333	HopA1	3.53482	2.64529
72	HopA1	2.75663	3.13111
225	HopA1	3.07754	2.55456
181	HopA1	3.22733	2.87202
149	HopA1	2.84801	3.61647
326	HopA1	2.83306	3.27718
251	HopA1	3.28403	3.47723
318	HopA1	3.41826	4.07637
304	HopA1	3.84012	4.64153
357	HopA1	3.83171	3.7219
345	HopA1	3.07238	2.72038
147	HopA1	4.14952	3.98351
209	HopA1	3.10714	3.08584
338	HopA1	2.80361	2.68898
304	HopAI1	2.82181	3.46007
71	HopAI1	3.08478	2.79617
323	HopAI1	2.86563	3.03697
174	HopAI1	2.7559	2.66596
305	HopAI1	2.75401	2.82781
89	HopAI1	2.87083	3.06346
326	HopAI1	2.88606	3.40573
368	HopAI1	3.10373	3.20322
251	HopAI1	3.21561	3.45099
274	HopAI1	2.7754	2.86507
72	HopAI1	3.81667	4.39103
357	HopAI1	3.6333	3.93068
348	HopAI1	3.22133	3.11174
288	HopAI1	2.99584	2.6153
147	HopAI1	4.07962	4.26139
333	HopAF1	3.14724	2.56719
273	HopAF1	3.19167	2.77359
304	HopAF1	3.01241	3.26448
71	HopAF1	3.00742	2.77227
323	HopAF1	3.10381	3.36103
319	HopAF1	4.2831	3.64161
225	HopAF1	3.21931	2.54577
368	HopAF1	3.11395	2.82344
251	HopAF1	3.31618	3.34467
318	HopAF1	3.4201	3.91163
304	HopAF1	3.85786	4.35139
223	HopAF1	2.78138	2.7557
345	HopAF1	3.11005	2.71131
147	HopAF1	3.80238	3.65783
72	HopAF1	3.48556	3.839
289	HopAF1	2.96639	3.10018
365	HopAF1	2.87593	2.8606
273	HopM1	3.20727	2.60482
243	HopM1	3.00428	2.46477
334	AvrPto	2.98681	2.66832
324	AvrPto	3.92771	3.17871
266	AvrPto	2.69365	2.31943
230	AvrPto	3.03018	2.67653
331	AvrPto	2.91706	2.75117
211	AvrPto	3.69286	2.64218
313	AvrPto	3.10506	3.18933
274	AvrPto	3.35321	3.29707
323	AvrPto	3.50791	3.37967
313	AvrPto	3.77122	3.83962
313	HopA1	2.87246	3.18294
334	HopA1	3.53482	3.32635
76	HopA1	2.75663	2.59937
230	HopA1	3.07754	2.90856
269	HopA1	3.22733	2.87651
308	HopA1	2.84801	2.42069
331	HopA1	2.83306	2.65486
274	HopA1	3.28403	3.85861
323	HopA1	3.41826	4.01555
313	HopA1	3.84012	4.5355
360	HopA1	3.83171	2.5725
348	HopA1	3.07238	3.08358
211	HopA1	4.14952	2.66502
271	HopA1	3.10714	3.33912
315	HopA1	2.80361	3.0184
313	HopAI1	2.82181	3.26519
72	HopAI1	3.08478	3.66582
327	HopAI1	2.86563	2.99319
189	HopAI1	2.7559	2.69493
310	HopAI1	2.75401	2.64542
47	HopAI1	2.87083	2.83498
331	HopAI1	2.88606	2.73792
371	HopAI1	3.10373	2.75994
274	HopAI1	3.21561	3.83447
289	HopAI1	2.7754	2.83647
76	HopAI1	3.81667	3.3715
360	HopAI1	3.6333	2.78815
355	HopAI1	3.22133	3.36028
290	HopAI1	2.99584	3.1851
211	HopAI1	4.07962	2.99634
334	HopAF1	3.14724	2.75355
311	HopAF1	3.19167	3.03659
313	HopAF1	3.01241	3.166
72	HopAF1	3.00742	3.54184
327	HopAF1	3.10381	3.42401
324	HopAF1	4.2831	4.07493
230	HopAF1	3.21931	2.71963
371	HopAF1	3.11395	2.61855
274	HopAF1	3.31618	3.55575
323	HopAF1	3.4201	3.80019
313	HopAF1	3.85786	4.22516
250	HopAF1	2.78138	2.92467
348	HopAF1	3.11005	2.93741
211	HopAF1	3.80238	2.67278
76	HopAF1	3.48556	2.68402
297	HopAF1	2.96639	2.57901
375	HopAF1	2.87593	2.77726
311	HopM1	3.20727	2.6407
267	HopM1	3.00428	2.48014
337	AvrPto	2.98681	2.58673
327	AvrPto	3.92771	4.14425
321	AvrPto	2.69365	2.37848
257	AvrPto	3.03018	2.80054
336	AvrPto	2.91706	2.74452
219	AvrPto	3.69286	2.74272
318	AvrPto	3.10506	3.44085
277	AvrPto	3.35321	2.67249
330	AvrPto	3.50791	2.77172
329	AvrPto	3.77122	3.35191
318	HopA1	2.87246	3.37673
337	HopA1	3.53482	3.09784
81	HopA1	2.75663	2.5626
257	HopA1	3.07754	3.16991
212	HopA1	3.22733	2.99869
69	HopA1	2.84801	2.51544
336	HopA1	2.83306	2.64198
277	HopA1	3.28403	3.03502
330	HopA1	3.41826	2.90979
329	HopA1	3.84012	4.2087
263	HopA1	3.83171	3.55633
355	HopA1	3.07238	3.36159
219	HopA1	4.14952	3.40472
267	HopA1	3.10714	3.18598
322	HopA1	2.80361	2.99414
318	HopAI1	2.82181	3.58453
76	HopAI1	3.08478	2.7884
329	HopAI1	2.86563	2.9335
204	HopAI1	2.7559	2.68663
311	HopAI1	2.75401	2.85575
289	HopAI1	2.87083	2.86634
336	HopAI1	2.88606	2.73119
372	HopAI1	3.10373	2.93853
277	HopAI1	3.21561	2.90396
304	HopAI1	2.7754	3.11357
81	HopAI1	3.81667	3.06729
263	HopAI1	3.6333	3.73834
361	HopAI1	3.22133	2.69813
315	HopAI1	2.99584	3.2641
219	HopAI1	4.07962	3.43618
337	HopAF1	3.14724	2.68583
314	HopAF1	3.19167	2.65135
318	HopAF1	3.01241	3.25763
76	HopAF1	3.00742	2.76141
329	HopAF1	3.10381	2.88352
327	HopAF1	4.2831	4.70917
257	HopAF1	3.21931	2.79431
372	HopAF1	3.11395	2.76601
277	HopAF1	3.31618	2.91693
330	HopAF1	3.4201	2.81274
329	HopAF1	3.85786	3.64212
384	HopAF1	2.78138	2.81135
355	HopAF1	3.11005	3.11781
219	HopAF1	3.80238	2.87978
81	HopAF1	3.48556	2.62079
320	HopAF1	2.96639	2.55226
377	HopAF1	2.87593	3.11255
314	HopM1	3.20727	2.58866
276	HopM1	3.00428	2.44302
358	AvrPto	2.98681	2.52697
340	AvrPto	3.92771	2.62311
335	AvrPto	2.69365	2.32188
264	AvrPto	3.03018	2.85139
353	AvrPto	2.91706	2.77523
221	AvrPto	3.69286	3.78357
339	AvrPto	3.10506	3.3609
301	AvrPto	3.35321	4.5555
339	AvrPto	3.50791	3.46896
338	AvrPto	3.77122	3.40282
339	HopA1	2.87246	3.34823
358	HopA1	3.53482	2.78068
82	HopA1	2.75663	2.50151
264	HopA1	3.07754	3.32639
207	HopA1	3.22733	2.93911
15	HopA1	2.84801	2.43917
353	HopA1	2.83306	2.75083
301	HopA1	3.28403	4.90395
339	HopA1	3.41826	3.97996
338	HopA1	3.84012	4.03125
363	HopA1	3.83171	3.11084
361	HopA1	3.07238	2.80516
221	HopA1	4.14952	4.60979
145	HopA1	3.10714	3.16231
323	HopA1	2.80361	3.28088
339	HopAI1	2.82181	3.37585
81	HopAI1	3.08478	2.73768
357	HopAI1	2.86563	2.9239
207	HopAI1	2.7559	2.78815
316	HopAI1	2.75401	2.63276
104	HopAI1	2.87083	3.18517
353	HopAI1	2.88606	2.79784
383	HopAI1	3.10373	3.73879
301	HopAI1	3.21561	5.06074
339	HopAI1	2.7754	2.98713
82	HopAI1	3.81667	2.65162
363	HopAI1	3.6333	3.22759
364	HopAI1	3.22133	2.99631
368	HopAI1	2.99584	2.83986
221	HopAI1	4.07962	4.81438
358	HopAF1	3.14724	2.60207
350	HopAF1	3.19167	2.89104
339	HopAF1	3.01241	3.18042
81	HopAF1	3.00742	2.7382
357	HopAF1	3.10381	3.08398
340	HopAF1	4.2831	2.90077
264	HopAF1	3.21931	2.80318
383	HopAF1	3.11395	3.35928
301	HopAF1	3.31618	4.78989
339	HopAF1	3.4201	3.72429
338	HopAF1	3.85786	3.53379
274	HopAF1	2.78138	2.83483
361	HopAF1	3.11005	2.81975
221	HopAF1	3.80238	4.08019
82	HopAF1	3.48556	2.60059
357	HopAF1	2.96639	2.88821
282	HopAF1	2.87593	2.66989
350	HopM1	3.20727	2.60257
382	HopM1	3.00428	2.51788
359	AvrPto	2.98681	2.55761
343	AvrPto	3.92771	2.60808
373	AvrPto	2.69365	2.42367
266	AvrPto	3.03018	2.56332
355	AvrPto	2.91706	2.92782
223	AvrPto	3.69286	3.24216
348	AvrPto	3.10506	2.97736
307	AvrPto	3.35321	2.69339
341	AvrPto	3.50791	2.84792
349	AvrPto	3.77122	2.82601
348	HopA1	2.87246	2.98953
359	HopA1	3.53482	2.63976
113	HopA1	2.75663	2.49097
266	HopA1	3.07754	2.52485
205	HopA1	3.22733	2.87702
222	HopA1	2.84801	2.43848
355	HopA1	2.83306	3.22985
307	HopA1	3.28403	2.95843
341	HopA1	3.41826	3.06558
349	HopA1	3.84012	2.89059
367	HopA1	3.83171	2.68567
377	HopA1	3.07238	3.70525
223	HopA1	4.14952	4.28316
319	HopA1	3.10714	2.90899
350	HopA1	2.80361	2.87426
348	HopAI1	2.82181	3.1294
82	HopAI1	3.08478	2.67062
366	HopAI1	2.86563	2.96117
209	HopAI1	2.7559	2.86918
320	HopAI1	2.75401	2.54088
156	HopAI1	2.87083	3.05138
355	HopAI1	2.88606	3.10875
384	HopAI1	3.10373	4.10303
307	HopAI1	3.21561	3.01051
342	HopAI1	2.7754	2.99414
113	HopAI1	3.81667	2.92028
367	HopAI1	3.6333	2.80296
377	HopAI1	3.22133	2.67486
364	HopAI1	2.99584	2.82463
223	HopAI1	4.07962	4.11912
359	HopAF1	3.14724	2.56419
387	HopAF1	3.19167	2.85654
348	HopAF1	3.01241	2.89126
82	HopAF1	3.00742	2.68702
366	HopAF1	3.10381	3.28913
343	HopAF1	4.2831	2.66524
266	HopAF1	3.21931	2.5141
384	HopAF1	3.11395	3.74451
307	HopAF1	3.31618	2.93224
341	HopAF1	3.4201	2.93783
349	HopAF1	3.85786	2.7188
325	HopAF1	2.78138	2.79321
377	HopAF1	3.11005	3.50721
223	HopAF1	3.80238	3.79661
113	HopAF1	3.48556	2.54014
363	HopAF1	2.96639	2.53655
387	HopM1	3.20727	2.56789
84	HopM1	3.00428	2.45532
362	AvrPto	2.98681	2.55699
348	AvrPto	3.92771	4.18407
389	AvrPto	2.69365	3.0731
389	AvrPto	3.03018	3.63174
364	AvrPto	2.91706	2.83561
234	AvrPto	3.69286	2.61273
370	AvrPto	3.10506	2.48592
361	AvrPto	3.35321	3.29221
381	AvrPto	3.50791	2.95955
366	AvrPto	3.77122	3.51537
370	HopA1	2.87246	2.52163
362	HopA1	3.53482	2.72236
248	HopA1	2.75663	3.03471
389	HopA1	3.07754	4.25192
375	HopA1	3.22733	3.10475
268	HopA1	2.84801	2.33743
364	HopA1	2.83306	2.81373
361	HopA1	3.28403	3.53328
381	HopA1	3.41826	3.25467
366	HopA1	3.84012	4.53513
368	HopA1	3.83171	3.42429
383	HopA1	3.07238	3.18977
234	HopA1	4.14952	2.75247
324	HopA1	3.10714	3.1207
357	HopA1	2.80361	3.01877
370	HopAI1	2.82181	2.52693
91	HopAI1	3.08478	3.84326
379	HopAI1	2.86563	2.99605
210	HopAI1	2.7559	2.65403
330	HopAI1	2.75401	2.60465
149	HopAI1	2.87083	3.02227
364	HopAI1	2.88606	2.84376
386	HopAI1	3.10373	2.69598
361	HopAI1	3.21561	3.71948
376	HopAI1	2.7754	2.98901
252	HopAI1	3.81667	3.97935
368	HopAI1	3.6333	3.71008
387	HopAI1	3.22133	3.09234
387	HopAI1	2.99584	2.95582
234	HopAI1	4.07962	2.96027
362	HopAF1	3.14724	2.57187
389	HopAF1	3.19167	3.50318
370	HopAF1	3.01241	2.60343
91	HopAF1	3.00742	3.48244
379	HopAF1	3.10381	3.23315
348	HopAF1	4.2831	4.20911
389	HopAF1	3.21931	3.28033
386	HopAF1	3.11395	2.56348
361	HopAF1	3.31618	3.35883
381	HopAF1	3.4201	3.12147
366	HopAF1	3.85786	3.91997
342	HopAF1	2.78138	2.83629
383	HopAF1	3.11005	2.94336
234	HopAF1	3.80238	2.65862
252	HopAF1	3.48556	3.23372
379	HopAF1	2.96639	3.01523
389	HopM1	3.20727	2.70161
120	HopM1	3.00428	2.55601

## Sheet: SLCA_P_I96A_norm
Kinase	Effector	Pto-AvrPto(I96A) (log10 scale)	KE Probe (log10 scale)
158	AvrPto	2.80115	2.84092
1	AvrPto	3.67847	3.39683
80	AvrPto	2.89215	2.70457
235	AvrPto	2.79517	2.99869
3	AvrPto	3.25917	3.01247
7	AvrPto	2.74896	3.08037
11	AvrPto	3.12737	3.7949
10	AvrPto	3.19807	3.34468
24	AvrPto	3.44975	3.48568
37	AvrPto	2.80822	2.85489
120	AvrPto	2.70762	2.89004
7	HopA1	2.63766	3.24789
158	HopA1	3.32579	4.0009
31	HopA1	2.61508	3.22202
80	HopA1	2.85967	3.01904
379	HopA1	2.87158	3.47498
269	HopA1	2.64782	2.70839
235	HopA1	2.6555	3.34489
11	HopA1	3.11585	3.99251
10	HopA1	3.15006	3.7506
24	HopA1	3.56827	3.77745
1	HopA1	3.33343	3.18678
368	HopA1	2.94348	2.98627
3	HopA1	3.59904	3.40496
26	HopA1	2.678	3.15048
150	HopA1	2.62656	3.00504
7	HopAI1	2.67478	3.30588
10	HopAI1	2.7879	3.78174
105	HopAI1	2.83651	2.8875
16	HopAI1	2.61257	2.67213
269	HopAI1	2.61622	2.65865
333	HopAI1	2.69218	2.72203
235	HopAI1	2.77848	3.28416
388	HopAI1	2.87112	3.09859
11	HopAI1	2.88058	4.14022
6	HopAI1	2.65258	2.81553
31	HopAI1	3.52867	4.42969
1	HopAI1	3.20786	3.18675
37	HopAI1	2.9193	3.12418
6	HopAI1	2.7061	2.69792
3	HopAI1	3.63794	3.69535
158	HopAF1	2.90212	3.11783
122	HopAF1	2.85368	2.67807
7	HopAF1	2.73393	3.16577
10	HopAF1	2.79508	3.45559
105	HopAF1	2.88026	3.01864
1	HopAF1	3.84333	3.60139
80	HopAF1	2.91692	2.72183
388	HopAF1	2.82748	2.65422
11	HopAF1	3.16057	3.9969
10	HopAF1	3.15907	3.51924
24	HopAF1	3.44864	3.17523
9	HopAF1	2.70217	2.92225
37	HopAF1	2.88081	2.9828
3	HopAF1	3.40618	3.21411
31	HopAF1	3.15502	3.61905
91	HopAF1	2.63579	3.29954
122	HopM1	2.77655	2.63021
159	AvrPto	2.80115	2.52266
7	AvrPto	3.67847	3.94569
83	AvrPto	2.89215	2.6087
250	AvrPto	2.79517	2.95558
5	AvrPto	3.25917	2.68125
89	AvrPto	2.74896	3.39211
37	AvrPto	3.12737	3.49578
16	AvrPto	3.19807	2.79282
220	AvrPto	3.44975	3.78078
63	AvrPto	2.80822	3.13573
262	AvrPto	2.70762	2.77393
89	HopA1	2.63766	3.30062
159	HopA1	3.32579	2.72713
32	HopA1	2.61508	2.61329
83	HopA1	2.85967	2.57939
297	HopA1	2.87158	2.88233
279	HopA1	2.64782	3.6075
250	HopA1	2.6555	3.29331
37	HopA1	3.11585	3.83948
16	HopA1	3.15006	2.95432
220	HopA1	3.56827	4.5596
7	HopA1	3.33343	4.25007
37	HopA1	2.94348	3.07854
5	HopA1	3.59904	2.81006
29	HopA1	2.678	2.515
158	HopA1	2.62656	2.92417
89	HopAI1	2.67478	3.42431
31	HopAI1	2.7879	3.60095
113	HopAI1	2.83651	2.92574
24	HopAI1	2.61257	2.61583
270	HopAI1	2.61622	2.67963
334	HopAI1	2.69218	2.81516
250	HopAI1	2.77848	3.1065
86	HopAI1	2.87112	3.65562
37	HopAI1	2.88058	3.95266
9	HopAI1	2.65258	3.02986
32	HopAI1	3.52867	3.6179
7	HopAI1	3.20786	4.27232
63	HopAI1	2.9193	3.60921
33	HopAI1	2.7061	2.83379
5	HopAI1	3.63794	2.94922
159	HopAF1	2.90212	2.56257
151	HopAF1	2.85368	3.35738
89	HopAF1	2.73393	3.37273
31	HopAF1	2.79508	3.26388
113	HopAF1	2.88026	2.64228
7	HopAF1	3.84333	4.37855
83	HopAF1	2.91692	2.5759
86	HopAF1	2.82748	3.38275
37	HopAF1	3.16057	3.76871
16	HopAF1	3.15907	2.89158
220	HopAF1	3.44864	4.00574
31	HopAF1	2.70217	2.85717
52	HopAF1	2.88081	2.8887
5	HopAF1	3.40618	2.70098
32	HopAF1	3.15502	2.86805
146	HopAF1	2.63579	2.54313
151	HopM1	2.77655	2.6514
189	AvrPto	2.80115	2.64237
47	AvrPto	3.67847	3.53266
89	AvrPto	2.89215	3.18318
255	AvrPto	2.79517	2.88177
6	AvrPto	3.25917	3.2883
104	AvrPto	2.74896	3.38869
92	AvrPto	3.12737	3.36459
36	AvrPto	3.19807	2.98205
229	AvrPto	3.44975	3.33948
92	AvrPto	2.80822	2.69136
104	HopA1	2.63766	3.37702
189	HopA1	3.32579	3.11674
33	HopA1	2.61508	2.93053
89	HopA1	2.85967	3.71274
212	HopA1	2.87158	2.99869
262	HopA1	2.64782	2.73807
255	HopA1	2.6555	3.15444
92	HopA1	3.11585	3.8305
36	HopA1	3.15006	3.21952
229	HopA1	3.56827	3.78887
47	HopA1	3.33343	3.46164
63	HopA1	2.94348	3.18689
6	HopA1	3.59904	3.80596
84	HopA1	2.678	2.52671
164	HopA1	2.62656	3.12896
104	HopAI1	2.67478	3.42826
32	HopAI1	2.7879	2.88515
150	HopAI1	2.83651	2.88416
36	HopAI1	2.61257	2.7659
271	HopAI1	2.61622	3.11565
337	HopAI1	2.69218	2.74267
255	HopAI1	2.77848	3.05185
126	HopAI1	2.87112	2.73856
92	HopAI1	2.88058	3.88771
20	HopAI1	2.65258	3.25297
33	HopAI1	3.52867	3.98554
47	HopAI1	3.20786	3.57048
66	HopAI1	2.9193	2.86837
38	HopAI1	2.7061	3.15908
6	HopAI1	3.63794	4.01029
189	HopAF1	2.90212	2.6791
153	HopAF1	2.85368	3.2798
104	HopAF1	2.73393	3.52488
32	HopAF1	2.79508	2.78523
150	HopAF1	2.88026	3.26457
47	HopAF1	3.84333	3.55158
89	HopAF1	2.91692	2.99644
126	HopAF1	2.82748	2.66056
92	HopAF1	3.16057	3.6548
36	HopAF1	3.15907	3.15193
229	HopAF1	3.44864	3.61371
37	HopAF1	2.70217	2.75556
63	HopAF1	2.88081	3.29079
6	HopAF1	3.40618	3.54075
33	HopAF1	3.15502	3.32557
149	HopAF1	2.63579	3.00358
153	HopM1	2.77655	2.65942
204	AvrPto	2.80115	2.56787
49	AvrPto	3.67847	2.90082
104	AvrPto	2.89215	3.30959
259	AvrPto	2.79517	2.96831
9	AvrPto	3.25917	3.96501
143	AvrPto	2.74896	3.11721
142	AvrPto	3.12737	2.7471
105	AvrPto	3.19807	3.01476
236	AvrPto	3.44975	2.8953
149	AvrPto	2.80822	2.89588
11	AvrPto	2.70762	2.64703
143	HopA1	2.63766	3.16482
204	HopA1	3.32579	2.88713
35	HopA1	2.61508	2.81297
104	HopA1	2.85967	3.94552
320	HopA1	2.87158	2.87638
104	HopA1	2.64782	3.83799
259	HopA1	2.6555	3.28651
142	HopA1	3.11585	2.74781
105	HopA1	3.15006	3.2731
236	HopA1	3.56827	3.00554
49	HopA1	3.33343	3.16864
67	HopA1	2.94348	4.24704
9	HopA1	3.59904	4.82411
120	HopA1	2.678	3.30104
196	HopA1	2.62656	2.78905
143	HopAI1	2.67478	3.24764
33	HopAI1	2.7879	3.23325
151	HopAI1	2.83651	3.07184
80	HopAI1	2.61257	2.85349
273	HopAI1	2.61622	2.98812
338	HopAI1	2.69218	2.95064
259	HopAI1	2.77848	3.21159
133	HopAI1	2.87112	2.92553
142	HopAI1	2.88058	2.8813
377	HopAI1	2.65258	3.20275
35	HopAI1	3.52867	3.35719
49	HopAI1	3.20786	3.17936
67	HopAI1	2.9193	4.3367
54	HopAI1	2.7061	3.04981
9	HopAI1	3.63794	5.01717
204	HopAF1	2.90212	2.62027
154	HopAF1	2.85368	3.05419
143	HopAF1	2.73393	3.14898
33	HopAF1	2.79508	2.97249
151	HopAF1	2.88026	3.48416
49	HopAF1	3.84333	2.99837
104	HopAF1	2.91692	2.87689
133	HopAF1	2.82748	2.74417
142	HopAF1	3.16057	2.80329
105	HopAF1	3.15907	3.43744
236	HopAF1	3.44864	2.74014
40	HopAF1	2.70217	2.74883
67	HopAF1	2.88081	3.93689
9	HopAF1	3.40618	4.34495
35	HopAF1	3.15502	2.8244
150	HopAF1	2.63579	3.14508
154	HopM1	2.77655	2.62366
226	AvrPto	2.80115	2.60215
54	AvrPto	3.67847	3.55411
152	AvrPto	2.43211	2.51518
115	AvrPto	2.89215	2.61615
260	AvrPto	2.79517	2.84426
17	AvrPto	3.25917	2.94508
149	AvrPto	2.74896	3.10101
144	AvrPto	3.12737	2.64198
111	AvrPto	3.19807	2.84664
237	AvrPto	3.44975	3.85196
209	AvrPto	2.80822	2.88504
149	HopA1	2.63766	3.28981
226	HopA1	3.32579	3.00617
38	HopA1	2.61508	2.87545
115	HopA1	2.85967	2.6102
146	HopA1	2.87158	2.8698
91	HopA1	2.64782	3.74495
260	HopA1	2.6555	2.86504
144	HopA1	3.11585	2.6707
111	HopA1	3.15006	2.92211
237	HopA1	3.56827	4.66447
54	HopA1	3.33343	3.67462
86	HopA1	2.94348	3.11869
17	HopA1	3.59904	3.55097
161	HopA1	2.678	3.61508
229	HopA1	2.62656	2.59187
149	HopAI1	2.67478	3.25064
35	HopAI1	2.7879	2.85609
158	HopAI1	2.83651	2.91122
83	HopAI1	2.61257	2.67149
278	HopAI1	2.61622	2.7735
341	HopAI1	2.69218	2.79059
260	HopAI1	2.77848	2.8947
179	HopAI1	2.87112	2.62636
144	HopAI1	2.88058	2.64639
44	HopAI1	2.65258	2.80266
38	HopAI1	3.52867	4.2171
54	HopAI1	3.20786	3.77518
194	HopAI1	2.9193	2.88014
66	HopAI1	2.7061	2.84451
17	HopAI1	3.63794	3.6659
122	HopAI1	2.70762	2.67006
226	HopAF1	2.90212	2.66447
164	HopAF1	2.85368	2.90875
149	HopAF1	2.73393	3.14326
35	HopAF1	2.79508	2.79113
158	HopAF1	2.88026	3.04716
54	HopAF1	3.84333	3.53512
115	HopAF1	2.91692	2.65708
179	HopAF1	2.82748	2.62898
144	HopAF1	3.16057	2.67171
111	HopAF1	3.15907	2.85057
237	HopAF1	3.44864	4.33055
44	HopAF1	2.70217	2.79828
86	HopAF1	2.88081	2.95106
17	HopAF1	3.40618	3.2683
38	HopAF1	3.15502	3.12413
156	HopAF1	2.63579	3.01152
164	HopM1	2.77655	2.65208
228	AvrPto	2.80115	2.60345
143	AvrPto	3.67847	3.89232
153	AvrPto	2.43211	2.74378
130	AvrPto	2.89215	2.6579
275	AvrPto	2.79517	2.89254
20	AvrPto	3.25917	4.31174
153	AvrPto	2.74896	2.91764
148	AvrPto	3.12737	2.68811
119	AvrPto	3.19807	3.17437
246	AvrPto	3.44975	2.84924
235	AvrPto	2.80822	2.9476
153	HopA1	2.63766	3.20962
228	HopA1	3.32579	2.81516
39	HopA1	2.61508	2.57352
130	HopA1	2.85967	2.62264
189	HopA1	2.87158	2.85902
385	HopA1	2.64782	3.31293
275	HopA1	2.6555	3.05815
148	HopA1	3.11585	2.83822
119	HopA1	3.15006	3.51236
246	HopA1	3.56827	3.18827
143	HopA1	3.33343	4.00462
92	HopA1	2.94348	2.71974
20	HopA1	3.59904	5.00293
202	HopA1	2.678	2.76951
235	HopA1	2.62656	2.49209
153	HopAI1	2.67478	3.32435
38	HopAI1	2.7879	3.26836
205	HopAI1	2.83651	2.90452
111	HopAI1	2.61257	2.70114
280	HopAI1	2.61622	2.63902
349	HopAI1	2.69218	2.72496
275	HopAI1	2.77848	3.06624
206	HopAI1	2.87112	3.0141
148	HopAI1	2.88058	2.82321
47	HopAI1	2.65258	2.63272
39	HopAI1	3.52867	2.88696
143	HopAI1	3.20786	4.0808
201	HopAI1	2.9193	3.0638
80	HopAI1	2.7061	3.01523
20	HopAI1	3.63794	5.12504
191	HopAI1	2.70762	2.98453
228	HopAF1	2.90212	2.58044
176	HopAF1	2.85368	2.69352
153	HopAF1	2.73393	3.24683
38	HopAF1	2.79508	2.97695
205	HopAF1	2.88026	2.75365
143	HopAF1	3.84333	4.61862
130	HopAF1	2.91692	2.57824
206	HopAF1	2.82748	2.85756
148	HopAF1	3.16057	2.8072
119	HopAF1	3.15907	3.19395
246	HopAF1	3.44864	3.06509
45	HopAF1	2.70217	2.81817
92	HopAF1	2.88081	2.7358
20	HopAF1	3.40618	4.60987
39	HopAF1	3.15502	2.60508
160	HopAF1	2.63579	3.22075
176	HopM1	2.77655	2.61623
233	AvrPto	2.80115	2.57694
207	AvrPto	3.67847	3.12759
154	AvrPto	2.43211	2.40059
152	AvrPto	2.89215	2.79759
285	AvrPto	2.79517	2.8357
40	AvrPto	3.25917	3.39683
156	AvrPto	2.74896	3.14984
162	AvrPto	3.12737	2.64406
163	AvrPto	3.19807	3.69143
249	AvrPto	3.44975	2.71917
301	AvrPto	2.80822	3.69437
156	HopA1	2.63766	3.14612
233	HopA1	3.32579	2.71222
42	HopA1	2.61508	2.53892
152	HopA1	2.85967	3.03799
289	HopA1	2.87158	3.2154
295	HopA1	2.64782	3.00594
285	HopA1	2.6555	2.88462
162	HopA1	3.11585	2.75655
163	HopA1	3.15006	4.22856
249	HopA1	3.56827	2.84708
244	HopA1	3.33343	3.40625
120	HopA1	2.94348	3.25945
40	HopA1	3.59904	4.20842
243	HopA1	2.678	2.91429
248	HopA1	2.62656	2.73275
156	HopAI1	2.67478	3.23481
39	HopAI1	2.7879	2.73609
229	HopAI1	2.83651	2.91895
119	HopAI1	2.61257	2.79196
281	HopAI1	2.61622	2.66675
358	HopAI1	2.69218	2.73577
285	HopAI1	2.77848	3.00218
208	HopAI1	2.87112	2.67021
162	HopAI1	2.88058	2.71943
389	HopAI1	2.65258	3.09894
42	HopAI1	3.52867	3.14488
244	HopAI1	3.20786	3.58284
212	HopAI1	2.9193	3.03999
89	HopAI1	2.7061	3.40901
40	HopAI1	3.63794	4.60512
350	HopAI1	2.70762	2.91056
233	HopAF1	2.90212	2.60538
191	HopAF1	2.85368	2.93532
156	HopAF1	2.73393	3.1377
39	HopAF1	2.79508	2.76743
229	HopAF1	2.88026	2.99546
207	HopAF1	3.84333	3.84579
152	HopAF1	2.91692	3.02252
208	HopAF1	2.82748	2.59179
162	HopAF1	3.16057	2.7563
163	HopAF1	3.15907	4.03962
249	HopAF1	3.44864	2.72171
51	HopAF1	2.70217	2.75858
120	HopAF1	2.88081	3.10644
40	HopAF1	3.40618	3.82456
42	HopAF1	3.15502	2.63992
181	HopAF1	2.63579	2.56829
191	HopM1	2.77655	2.57312
253	AvrPto	2.80115	2.6471
216	AvrPto	3.67847	2.49772
165	AvrPto	2.43211	2.4307
156	AvrPto	2.89215	2.93135
286	AvrPto	2.79517	2.83464
43	AvrPto	3.25917	2.65067
160	AvrPto	2.74896	3.52571
194	AvrPto	3.12737	3.03567
210	AvrPto	3.19807	2.77112
254	AvrPto	3.44975	2.98522
326	AvrPto	2.80822	2.92941
160	HopA1	2.63766	3.37607
253	HopA1	3.32579	2.83512
44	HopA1	2.61508	2.95708
156	HopA1	2.85967	3.53097
156	HopA1	2.87158	3.19436
238	HopA1	2.64782	2.41584
286	HopA1	2.6555	2.95882
194	HopA1	3.11585	3.48718
210	HopA1	3.15006	2.98423
254	HopA1	3.56827	3.30648
245	HopA1	3.33343	4.30479
194	HopA1	2.94348	2.75496
43	HopA1	3.59904	2.69451
267	HopA1	2.678	2.91936
260	HopA1	2.62656	2.92902
160	HopAI1	2.67478	3.29436
42	HopAI1	2.7879	2.74717
248	HopAI1	2.83651	2.9257
130	HopAI1	2.61257	2.63362
284	HopAI1	2.61622	2.66896
359	HopAI1	2.69218	2.7168
286	HopAI1	2.77848	2.95763
213	HopAI1	2.87112	2.72563
194	HopAI1	2.88058	3.54661
73	HopAI1	2.65258	3.16266
44	HopAI1	3.52867	4.41323
245	HopAI1	3.20786	4.52262
244	HopAI1	2.9193	3.0427
164	HopAI1	2.7061	3.20224
43	HopAI1	3.63794	2.98487
284	HopAI1	2.70762	2.6715
253	HopAF1	2.90212	2.66358
197	HopAF1	2.85368	2.70263
160	HopAF1	2.73393	3.36905
42	HopAF1	2.79508	2.76031
248	HopAF1	2.88026	2.95856
216	HopAF1	3.84333	2.70703
156	HopAF1	2.91692	3.09082
213	HopAF1	2.82748	2.60964
194	HopAF1	3.16057	3.29076
210	HopAF1	3.15907	2.86495
254	HopAF1	3.44864	3.02397
52	HopAF1	2.70217	2.71286
194	HopAF1	2.88081	2.83636
43	HopAF1	3.40618	2.62693
44	HopAF1	3.15502	3.29973
188	HopAF1	2.63579	3.3013
197	HopM1	2.77655	2.6263
272	AvrPto	2.80115	2.91672
217	AvrPto	3.67847	2.61638
174	AvrPto	2.43211	2.35258
158	AvrPto	2.89215	2.81733
290	AvrPto	2.79517	2.86302
46	AvrPto	3.25917	2.89469
163	AvrPto	2.74896	3.58051
195	AvrPto	3.12737	3.74182
214	AvrPto	3.19807	2.76518
256	AvrPto	3.44975	3.19006
355	AvrPto	2.80822	2.85188
163	HopA1	2.63766	3.45952
272	HopA1	3.32579	3.9693
45	HopA1	2.61508	3.03662
158	HopA1	2.85967	3.03303
160	HopA1	2.87158	3.55644
369	HopA1	2.64782	2.43048
290	HopA1	2.6555	3.01511
376	HopA1	3.11585	4.36627
214	HopA1	3.15006	2.85449
256	HopA1	3.56827	3.64062
298	HopA1	3.33343	3.44752
255	HopA1	2.94348	3.23685
46	HopA1	3.59904	3.181
276	HopA1	2.678	2.66453
262	HopA1	2.62656	2.7274
163	HopAI1	2.67478	3.55941
44	HopAI1	2.7879	3.43308
252	HopAI1	2.83651	2.87571
146	HopAI1	2.61257	2.58773
288	HopAI1	2.61622	2.59068
362	HopAI1	2.69218	2.68314
290	HopAI1	2.77848	3.0782
218	HopAI1	2.87112	2.72265
376	HopAI1	2.88058	4.37144
147	HopAI1	2.65258	2.85719
45	HopAI1	3.52867	4.37237
298	HopAI1	3.20786	3.55855
285	HopAI1	2.9193	3.15301
192	HopAI1	2.7061	3.15127
46	HopAI1	3.63794	3.56857
272	HopAF1	2.90212	3.18454
209	HopAF1	2.85368	2.91295
163	HopAF1	2.73393	3.42972
44	HopAF1	2.79508	3.00963
252	HopAF1	2.88026	2.96506
217	HopAF1	3.84333	2.84513
158	HopAF1	2.91692	2.69746
218	HopAF1	2.82748	2.64619
376	HopAF1	3.16057	4.12535
214	HopAF1	3.15907	2.7827
256	HopAF1	3.44864	3.30236
86	HopAF1	2.70217	2.76419
255	HopAF1	2.88081	3.06511
46	HopAF1	3.40618	2.93388
45	HopAF1	3.15502	3.44057
189	HopAF1	2.63579	2.62055
209	HopM1	2.77655	2.64548
284	AvrPto	2.80115	2.58092
244	AvrPto	3.67847	3.29971
191	AvrPto	2.43211	2.414
161	AvrPto	2.89215	3.17029
300	AvrPto	2.79517	2.75433
63	AvrPto	3.25917	3.84783
188	AvrPto	2.74896	3.23082
196	AvrPto	3.12737	3.5348
240	AvrPto	3.19807	2.8396
270	AvrPto	3.44975	3.12975
365	AvrPto	2.80822	3.29716
188	HopA1	2.63766	3.36621
284	HopA1	3.32579	2.7297
51	HopA1	2.61508	3.17514
161	HopA1	2.85967	3.72669
281	HopA1	2.87158	2.84345
109	HopA1	2.64782	2.41137
300	HopA1	2.6555	2.62522
196	HopA1	3.11585	4.12195
240	HopA1	3.15006	3.1988
270	HopA1	3.56827	3.46464
319	HopA1	3.33343	3.55125
259	HopA1	2.94348	3.38022
63	HopA1	3.59904	4.6788
382	HopA1	2.678	3.31314
263	HopA1	2.62656	2.70172
188	HopAI1	2.67478	3.55895
45	HopAI1	2.7879	3.54088
263	HopAI1	2.83651	2.89843
152	HopAI1	2.61257	3.07973
292	HopAI1	2.61622	2.61971
363	HopAI1	2.69218	2.74076
300	HopAI1	2.77848	2.71359
294	HopAI1	2.87112	2.82427
196	HopAI1	2.88058	4.22323
188	HopAI1	2.65258	3.11594
51	HopAI1	3.52867	4.34397
319	HopAI1	3.20786	3.79296
288	HopAI1	2.9193	2.76817
201	HopAI1	2.7061	2.86046
63	HopAI1	3.63794	4.96457
284	HopAF1	2.90212	2.56836
216	HopAF1	2.85368	2.67278
188	HopAF1	2.73393	3.51288
45	HopAF1	2.79508	3.12514
263	HopAF1	2.88026	2.97765
244	HopAF1	3.84333	3.72453
161	HopAF1	2.91692	3.02069
294	HopAF1	2.82748	2.73958
196	HopAF1	3.16057	4.0446
240	HopAF1	3.15907	2.95954
270	HopAF1	3.44864	3.11819
89	HopAF1	2.70217	2.85217
259	HopAF1	2.88081	3.09245
63	HopAF1	3.40618	4.21132
51	HopAF1	3.15502	3.36255
207	HopAF1	2.63579	2.56292
216	HopM1	2.77655	2.58431
288	AvrPto	2.80115	2.57306
245	AvrPto	3.67847	4.01075
192	AvrPto	2.43211	2.41521
176	AvrPto	2.89215	2.59942
309	AvrPto	2.79517	2.72876
67	AvrPto	3.25917	4.74093
220	AvrPto	2.74896	2.92691
201	AvrPto	3.12737	3.13668
261	AvrPto	3.19807	2.8314
278	AvrPto	3.44975	3.35746
377	AvrPto	2.80822	3.17859
220	HopA1	2.63766	3.16148
288	HopA1	3.32579	2.87552
52	HopA1	2.61508	3.25386
176	HopA1	2.85967	2.50057
217	HopA1	2.87158	2.84869
25	HopA1	2.64782	3.47238
309	HopA1	2.6555	2.73084
201	HopA1	3.11585	3.28155
261	HopA1	3.15006	2.94055
278	HopA1	3.56827	3.65592
324	HopA1	3.33343	3.83785
275	HopA1	2.94348	3.17617
67	HopA1	3.59904	5.08953
273	HopA1	2.62656	2.94482
220	HopAI1	2.67478	3.38194
51	HopAI1	2.7879	3.43462
272	HopAI1	2.83651	2.92946
154	HopAI1	2.61257	2.95725
293	HopAI1	2.61622	2.71481
381	HopAI1	2.69218	2.79311
309	HopAI1	2.77848	2.78821
342	HopAI1	2.87112	3.7024
201	HopAI1	2.88058	3.65429
196	HopAI1	2.65258	2.95662
52	HopAI1	3.52867	4.37441
324	HopAI1	3.20786	4.19707
298	HopAI1	2.9193	2.95425
212	HopAI1	2.7061	2.93288
67	HopAI1	3.63794	5.3656
11	HopAI1	2.70762	3.14038
288	HopAF1	2.90212	2.59196
227	HopAF1	2.85368	2.87978
220	HopAF1	2.73393	3.11196
51	HopAF1	2.79508	3.02094
272	HopAF1	2.88026	3.18732
245	HopAF1	3.84333	4.37457
176	HopAF1	2.91692	2.51086
342	HopAF1	2.82748	3.40749
201	HopAF1	3.16057	3.55776
261	HopAF1	3.15907	2.88608
278	HopAF1	3.44864	3.30208
105	HopAF1	2.70217	2.73156
275	HopAF1	2.88081	2.95078
67	HopAF1	3.40618	4.92393
52	HopAF1	3.15502	3.64813
212	HopAF1	2.63579	2.66195
227	HopM1	2.77655	2.56692
26	HopM1	2.678	2.47729
303	AvrPto	2.80115	2.54446
263	AvrPto	3.67847	3.43564
209	AvrPto	2.43211	2.65991
178	AvrPto	2.89215	2.61944
345	AvrPto	2.79517	2.84275
68	AvrPto	3.25917	2.68987
237	AvrPto	2.74896	3.29731
224	AvrPto	3.12737	2.62872
280	AvrPto	3.19807	2.79859
292	AvrPto	3.44975	2.96292
237	HopA1	2.63766	3.27168
303	HopA1	3.32579	2.887
53	HopA1	2.61508	2.81097
178	HopA1	2.85967	2.51235
150	HopA1	2.87158	3.40304
70	HopA1	2.64782	2.3684
345	HopA1	2.6555	3.03627
224	HopA1	3.11585	2.75842
280	HopA1	3.15006	2.8763
292	HopA1	3.56827	3.16955
327	HopA1	3.33343	4.41553
285	HopA1	2.94348	3.14467
68	HopA1	3.59904	2.88219
191	HopA1	2.80822	2.95424
286	HopA1	2.62656	2.97389
237	HopAI1	2.67478	3.32734
52	HopAI1	2.7879	3.41791
279	HopAI1	2.83651	3.04983
159	HopAI1	2.61257	2.62864
297	HopAI1	2.61622	2.63159
387	HopAI1	2.69218	2.92015
345	HopAI1	2.77848	2.93343
352	HopAI1	2.87112	2.70309
224	HopAI1	2.88058	2.83989
221	HopAI1	2.65258	2.93002
53	HopAI1	3.52867	3.37344
327	HopAI1	3.20786	4.7878
301	HopAI1	2.9193	4.33732
264	HopAI1	2.7061	2.9168
68	HopAI1	3.63794	3.14067
303	HopAF1	2.90212	2.6507
239	HopAF1	2.85368	3.06234
237	HopAF1	2.73393	3.17542
52	HopAF1	2.79508	3.04964
279	HopAF1	2.88026	3.42546
263	HopAF1	3.84333	3.85217
178	HopAF1	2.91692	2.53273
352	HopAF1	2.82748	2.63661
224	HopAF1	3.16057	2.75867
280	HopAF1	3.15907	2.7874
292	HopAF1	3.44864	2.81415
147	HopAF1	2.70217	2.78298
285	HopAF1	2.88081	3.02174
68	HopAF1	3.40618	2.73721
53	HopAF1	3.15502	2.97483
217	HopAF1	2.63579	2.59255
239	HopM1	2.77655	2.57492
29	HopM1	2.678	2.50615
305	AvrPto	2.80115	2.99225
296	AvrPto	3.67847	3.19667
239	AvrPto	2.43211	2.47545
190	AvrPto	2.89215	2.62348
315	AvrPto	2.79517	2.88264
73	AvrPto	3.25917	4.29671
245	AvrPto	2.74896	3.02032
241	AvrPto	3.12737	2.6462
299	AvrPto	3.19807	3.25271
293	AvrPto	3.44975	3.16263
245	HopA1	2.63766	3.11447
305	HopA1	3.32579	3.78397
66	HopA1	2.61508	2.71137
190	HopA1	2.85967	2.60082
257	HopA1	2.87158	3.17967
55	HopA1	2.64782	2.79379
315	HopA1	2.6555	3.01686
241	HopA1	3.11585	2.71278
299	HopA1	3.15006	3.76184
293	HopA1	3.56827	3.75064
340	HopA1	3.33343	2.76106
301	HopA1	2.94348	4.05837
73	HopA1	3.59904	4.98858
311	HopA1	2.80822	3.03391
290	HopA1	2.62656	2.7697
245	HopAI1	2.67478	3.12771
53	HopAI1	2.7879	2.86312
296	HopAI1	2.83651	2.90137
161	HopAI1	2.61257	3.04512
302	HopAI1	2.61622	2.77009
389	HopAI1	2.69218	3.31164
315	HopAI1	2.77848	3.09409
360	HopAI1	2.87112	2.64821
241	HopAI1	2.88058	2.73543
223	HopAI1	2.65258	2.79367
66	HopAI1	3.52867	3.6972
340	HopAI1	3.20786	2.85631
317	HopAI1	2.9193	3.1755
266	HopAI1	2.7061	3.3481
73	HopAI1	3.63794	5.17837
305	HopAF1	2.90212	3.10588
265	HopAF1	2.85368	2.75679
245	HopAF1	2.73393	3.03286
53	HopAF1	2.79508	2.73987
296	HopAF1	2.88026	2.81875
296	HopAF1	3.84333	3.30311
190	HopAF1	2.91692	2.58929
360	HopAF1	2.82748	2.59143
241	HopAF1	3.16057	2.71977
299	HopAF1	3.15907	3.55114
293	HopAF1	3.44864	3.41401
196	HopAF1	2.70217	2.8543
301	HopAF1	2.88081	3.66317
73	HopAF1	3.40618	4.74773
66	HopAF1	3.15502	2.83092
257	HopAF1	2.63579	2.7517
317	HopAF1	2.70762	2.75516
265	HopM1	2.77655	2.5832
161	HopM1	2.678	2.62772
310	AvrPto	2.80115	2.53588
298	AvrPto	3.67847	3.21672
242	AvrPto	2.43211	2.39535
199	AvrPto	2.89215	2.68485
322	AvrPto	2.79517	2.82034
85	AvrPto	3.25917	2.67359
289	AvrPto	2.74896	2.90466
247	AvrPto	3.12737	2.81417
316	AvrPto	3.19807	2.77536
302	AvrPto	3.44975	3.09989
289	HopA1	2.63766	2.88348
310	HopA1	3.32579	2.75115
71	HopA1	2.61508	2.60688
199	HopA1	2.85967	2.89064
188	HopA1	2.87158	3.70826
370	HopA1	2.64782	2.44639
322	HopA1	2.6555	2.86904
247	HopA1	3.11585	3.12736
316	HopA1	3.15006	2.89273
302	HopA1	3.56827	3.67496
343	HopA1	3.33343	2.61053
326	HopA1	2.94348	3.50955
85	HopA1	3.59904	2.7006
385	HopA1	2.80822	3.34992
295	HopA1	2.62656	2.67194
289	HopAI1	2.67478	2.9501
66	HopAI1	2.7879	3.01399
299	HopAI1	2.83651	2.9805
164	HopAI1	2.61257	3.00289
303	HopAI1	2.61622	2.62899
153	HopAI1	2.69218	3.04462
322	HopAI1	2.77848	2.93675
367	HopAI1	2.87112	2.68181
247	HopAI1	2.88058	3.05285
251	HopAI1	2.65258	2.7322
71	HopAI1	3.52867	3.34097
343	HopAI1	3.20786	2.57427
326	HopAI1	2.9193	3.78144
273	HopAI1	2.7061	3.17847
85	HopAI1	3.63794	2.89505
310	HopAF1	2.90212	2.60398
271	HopAF1	2.85368	2.96911
289	HopAF1	2.73393	3.0001
66	HopAF1	2.79508	2.83134
299	HopAF1	2.88026	3.1641
298	HopAF1	3.84333	3.72522
199	HopAF1	2.91692	2.82512
367	HopAF1	2.82748	2.60423
247	HopAF1	3.16057	3.03606
316	HopAF1	3.15907	2.82105
302	HopAF1	3.44864	3.35696
221	HopAF1	2.70217	2.86
326	HopAF1	2.88081	3.27619
85	HopAF1	3.40618	2.67142
71	HopAF1	3.15502	2.65342
281	HopAF1	2.63579	2.58203
354	HopAF1	2.70762	2.65442
271	HopM1	2.77655	2.63931
202	HopM1	2.678	2.49603
333	AvrPto	2.80115	2.54368
319	AvrPto	3.67847	3.00436
264	AvrPto	2.43211	2.50318
225	AvrPto	2.89215	2.59598
326	AvrPto	2.79517	3.04684
147	AvrPto	3.25917	3.26565
304	AvrPto	2.74896	3.3318
251	AvrPto	3.12737	3.19697
318	AvrPto	3.19807	3.55234
304	AvrPto	3.44975	4.03758
304	HopA1	2.63766	3.31055
333	HopA1	3.32579	2.64529
72	HopA1	2.61508	3.13111
225	HopA1	2.85967	2.55456
181	HopA1	2.87158	2.87202
149	HopA1	2.64782	3.61647
326	HopA1	2.6555	3.27718
251	HopA1	3.11585	3.47723
318	HopA1	3.15006	4.07637
304	HopA1	3.56827	4.64153
357	HopA1	3.33343	3.7219
345	HopA1	2.94348	2.72038
147	HopA1	3.59904	3.98351
209	HopA1	2.80822	3.08584
338	HopA1	2.62656	2.68898
304	HopAI1	2.67478	3.46007
71	HopAI1	2.7879	2.79617
323	HopAI1	2.83651	3.03697
174	HopAI1	2.61257	2.66596
305	HopAI1	2.61622	2.82781
89	HopAI1	2.69218	3.06346
326	HopAI1	2.77848	3.40573
368	HopAI1	2.87112	3.20322
251	HopAI1	2.88058	3.45099
274	HopAI1	2.65258	2.86507
72	HopAI1	3.52867	4.39103
357	HopAI1	3.20786	3.93068
348	HopAI1	2.9193	3.11174
288	HopAI1	2.7061	2.6153
147	HopAI1	3.63794	4.26139
333	HopAF1	2.90212	2.56719
273	HopAF1	2.85368	2.77359
304	HopAF1	2.73393	3.26448
71	HopAF1	2.79508	2.77227
323	HopAF1	2.88026	3.36103
319	HopAF1	3.84333	3.64161
225	HopAF1	2.91692	2.54577
368	HopAF1	2.82748	2.82344
251	HopAF1	3.16057	3.34467
318	HopAF1	3.15907	3.91163
304	HopAF1	3.44864	4.35139
223	HopAF1	2.70217	2.7557
345	HopAF1	2.88081	2.71131
147	HopAF1	3.40618	3.65783
72	HopAF1	3.15502	3.839
289	HopAF1	2.63579	3.10018
365	HopAF1	2.70762	2.8606
273	HopM1	2.77655	2.60482
243	HopM1	2.678	2.46477
334	AvrPto	2.80115	2.66832
324	AvrPto	3.67847	3.17871
266	AvrPto	2.43211	2.31943
230	AvrPto	2.89215	2.67653
331	AvrPto	2.79517	2.75117
211	AvrPto	3.25917	2.64218
313	AvrPto	2.74896	3.18933
274	AvrPto	3.12737	3.29707
323	AvrPto	3.19807	3.37967
313	AvrPto	3.44975	3.83962
313	HopA1	2.63766	3.18294
334	HopA1	3.32579	3.32635
76	HopA1	2.61508	2.59937
230	HopA1	2.85967	2.90856
269	HopA1	2.87158	2.87651
308	HopA1	2.64782	2.42069
331	HopA1	2.6555	2.65486
274	HopA1	3.11585	3.85861
323	HopA1	3.15006	4.01555
313	HopA1	3.56827	4.5355
360	HopA1	3.33343	2.5725
348	HopA1	2.94348	3.08358
211	HopA1	3.59904	2.66502
271	HopA1	2.80822	3.33912
315	HopA1	2.62656	3.0184
313	HopAI1	2.67478	3.26519
72	HopAI1	2.7879	3.66582
327	HopAI1	2.83651	2.99319
189	HopAI1	2.61257	2.69493
310	HopAI1	2.61622	2.64542
47	HopAI1	2.69218	2.83498
331	HopAI1	2.77848	2.73792
371	HopAI1	2.87112	2.75994
274	HopAI1	2.88058	3.83447
289	HopAI1	2.65258	2.83647
76	HopAI1	3.52867	3.3715
360	HopAI1	3.20786	2.78815
355	HopAI1	2.9193	3.36028
290	HopAI1	2.7061	3.1851
211	HopAI1	3.63794	2.99634
334	HopAF1	2.90212	2.75355
311	HopAF1	2.85368	3.03659
313	HopAF1	2.73393	3.166
72	HopAF1	2.79508	3.54184
327	HopAF1	2.88026	3.42401
324	HopAF1	3.84333	4.07493
230	HopAF1	2.91692	2.71963
371	HopAF1	2.82748	2.61855
274	HopAF1	3.16057	3.55575
323	HopAF1	3.15907	3.80019
313	HopAF1	3.44864	4.22516
250	HopAF1	2.70217	2.92467
348	HopAF1	2.88081	2.93741
211	HopAF1	3.40618	2.67278
76	HopAF1	3.15502	2.68402
297	HopAF1	2.63579	2.57901
375	HopAF1	2.70762	2.77726
311	HopM1	2.77655	2.6407
267	HopM1	2.678	2.48014
337	AvrPto	2.80115	2.58673
327	AvrPto	3.67847	4.14425
321	AvrPto	2.43211	2.37848
257	AvrPto	2.89215	2.80054
336	AvrPto	2.79517	2.74452
219	AvrPto	3.25917	2.74272
318	AvrPto	2.74896	3.44085
277	AvrPto	3.12737	2.67249
330	AvrPto	3.19807	2.77172
329	AvrPto	3.44975	3.35191
318	HopA1	2.63766	3.37673
337	HopA1	3.32579	3.09784
81	HopA1	2.61508	2.5626
257	HopA1	2.85967	3.16991
212	HopA1	2.87158	2.99869
69	HopA1	2.64782	2.51544
336	HopA1	2.6555	2.64198
277	HopA1	3.11585	3.03502
330	HopA1	3.15006	2.90979
329	HopA1	3.56827	4.2087
263	HopA1	3.33343	3.55633
355	HopA1	2.94348	3.36159
219	HopA1	3.59904	3.40472
267	HopA1	2.80822	3.18598
322	HopA1	2.62656	2.99414
318	HopAI1	2.67478	3.58453
76	HopAI1	2.7879	2.7884
329	HopAI1	2.83651	2.9335
204	HopAI1	2.61257	2.68663
311	HopAI1	2.61622	2.85575
289	HopAI1	2.69218	2.86634
336	HopAI1	2.77848	2.73119
372	HopAI1	2.87112	2.93853
277	HopAI1	2.88058	2.90396
304	HopAI1	2.65258	3.11357
81	HopAI1	3.52867	3.06729
263	HopAI1	3.20786	3.73834
361	HopAI1	2.9193	2.69813
315	HopAI1	2.7061	3.2641
219	HopAI1	3.63794	3.43618
337	HopAF1	2.90212	2.68583
314	HopAF1	2.85368	2.65135
318	HopAF1	2.73393	3.25763
76	HopAF1	2.79508	2.76141
329	HopAF1	2.88026	2.88352
327	HopAF1	3.84333	4.70917
257	HopAF1	2.91692	2.79431
372	HopAF1	2.82748	2.76601
277	HopAF1	3.16057	2.91693
330	HopAF1	3.15907	2.81274
329	HopAF1	3.44864	3.64212
384	HopAF1	2.70217	2.81135
355	HopAF1	2.88081	3.11781
219	HopAF1	3.40618	2.87978
81	HopAF1	3.15502	2.62079
320	HopAF1	2.63579	2.55226
377	HopAF1	2.70762	3.11255
314	HopM1	2.77655	2.58866
276	HopM1	2.678	2.44302
358	AvrPto	2.80115	2.52697
340	AvrPto	3.67847	2.62311
335	AvrPto	2.43211	2.32188
264	AvrPto	2.89215	2.85139
353	AvrPto	2.79517	2.77523
221	AvrPto	3.25917	3.78357
339	AvrPto	2.74896	3.3609
301	AvrPto	3.12737	4.5555
339	AvrPto	3.19807	3.46896
338	AvrPto	3.44975	3.40282
339	HopA1	2.63766	3.34823
358	HopA1	3.32579	2.78068
82	HopA1	2.61508	2.50151
264	HopA1	2.85967	3.32639
207	HopA1	2.87158	2.93911
15	HopA1	2.64782	2.43917
353	HopA1	2.6555	2.75083
301	HopA1	3.11585	4.90395
339	HopA1	3.15006	3.97996
338	HopA1	3.56827	4.03125
363	HopA1	3.33343	3.11084
361	HopA1	2.94348	2.80516
221	HopA1	3.59904	4.60979
145	HopA1	2.80822	3.16231
323	HopA1	2.62656	3.28088
339	HopAI1	2.67478	3.37585
81	HopAI1	2.7879	2.73768
357	HopAI1	2.83651	2.9239
207	HopAI1	2.61257	2.78815
316	HopAI1	2.61622	2.63276
104	HopAI1	2.69218	3.18517
353	HopAI1	2.77848	2.79784
383	HopAI1	2.87112	3.73879
301	HopAI1	2.88058	5.06074
339	HopAI1	2.65258	2.98713
82	HopAI1	3.52867	2.65162
363	HopAI1	3.20786	3.22759
364	HopAI1	2.9193	2.99631
368	HopAI1	2.7061	2.83986
221	HopAI1	3.63794	4.81438
358	HopAF1	2.90212	2.60207
350	HopAF1	2.85368	2.89104
339	HopAF1	2.73393	3.18042
81	HopAF1	2.79508	2.7382
357	HopAF1	2.88026	3.08398
340	HopAF1	3.84333	2.90077
264	HopAF1	2.91692	2.80318
383	HopAF1	2.82748	3.35928
301	HopAF1	3.16057	4.78989
339	HopAF1	3.15907	3.72429
338	HopAF1	3.44864	3.53379
274	HopAF1	2.70217	2.83483
361	HopAF1	2.88081	2.81975
221	HopAF1	3.40618	4.08019
82	HopAF1	3.15502	2.60059
357	HopAF1	2.63579	2.88821
282	HopAF1	2.70762	2.66989
350	HopM1	2.77655	2.60257
382	HopM1	2.678	2.51788
359	AvrPto	2.80115	2.55761
343	AvrPto	3.67847	2.60808
373	AvrPto	2.43211	2.42367
266	AvrPto	2.89215	2.56332
355	AvrPto	2.79517	2.92782
223	AvrPto	3.25917	3.24216
348	AvrPto	2.74896	2.97736
307	AvrPto	3.12737	2.69339
341	AvrPto	3.19807	2.84792
349	AvrPto	3.44975	2.82601
348	HopA1	2.63766	2.98953
359	HopA1	3.32579	2.63976
113	HopA1	2.61508	2.49097
266	HopA1	2.85967	2.52485
205	HopA1	2.87158	2.87702
222	HopA1	2.64782	2.43848
355	HopA1	2.6555	3.22985
307	HopA1	3.11585	2.95843
341	HopA1	3.15006	3.06558
349	HopA1	3.56827	2.89059
367	HopA1	3.33343	2.68567
377	HopA1	2.94348	3.70525
223	HopA1	3.59904	4.28316
319	HopA1	2.80822	2.90899
350	HopA1	2.62656	2.87426
348	HopAI1	2.67478	3.1294
82	HopAI1	2.7879	2.67062
366	HopAI1	2.83651	2.96117
209	HopAI1	2.61257	2.86918
320	HopAI1	2.61622	2.54088
156	HopAI1	2.69218	3.05138
355	HopAI1	2.77848	3.10875
384	HopAI1	2.87112	4.10303
307	HopAI1	2.88058	3.01051
342	HopAI1	2.65258	2.99414
113	HopAI1	3.52867	2.92028
367	HopAI1	3.20786	2.80296
377	HopAI1	2.9193	2.67486
364	HopAI1	2.7061	2.82463
223	HopAI1	3.63794	4.11912
359	HopAF1	2.90212	2.56419
387	HopAF1	2.85368	2.85654
348	HopAF1	2.73393	2.89126
82	HopAF1	2.79508	2.68702
366	HopAF1	2.88026	3.28913
343	HopAF1	3.84333	2.66524
266	HopAF1	2.91692	2.5141
384	HopAF1	2.82748	3.74451
307	HopAF1	3.16057	2.93224
341	HopAF1	3.15907	2.93783
349	HopAF1	3.44864	2.7188
325	HopAF1	2.70217	2.79321
377	HopAF1	2.88081	3.50721
223	HopAF1	3.40618	3.79661
113	HopAF1	3.15502	2.54014
363	HopAF1	2.63579	2.53655
387	HopM1	2.77655	2.56789
84	HopM1	2.678	2.45532
362	AvrPto	2.80115	2.55699
348	AvrPto	3.67847	4.18407
389	AvrPto	2.43211	3.0731
389	AvrPto	2.89215	3.63174
364	AvrPto	2.79517	2.83561
234	AvrPto	3.25917	2.61273
370	AvrPto	2.74896	2.48592
361	AvrPto	3.12737	3.29221
381	AvrPto	3.19807	2.95955
366	AvrPto	3.44975	3.51537
370	HopA1	2.63766	2.52163
362	HopA1	3.32579	2.72236
248	HopA1	2.61508	3.03471
389	HopA1	2.85967	4.25192
375	HopA1	2.87158	3.10475
268	HopA1	2.64782	2.33743
364	HopA1	2.6555	2.81373
361	HopA1	3.11585	3.53328
381	HopA1	3.15006	3.25467
366	HopA1	3.56827	4.53513
368	HopA1	3.33343	3.42429
383	HopA1	2.94348	3.18977
234	HopA1	3.59904	2.75247
324	HopA1	2.80822	3.1207
357	HopA1	2.62656	3.01877
370	HopAI1	2.67478	2.52693
91	HopAI1	2.7879	3.84326
379	HopAI1	2.83651	2.99605
210	HopAI1	2.61257	2.65403
330	HopAI1	2.61622	2.60465
149	HopAI1	2.69218	3.02227
364	HopAI1	2.77848	2.84376
386	HopAI1	2.87112	2.69598
361	HopAI1	2.88058	3.71948
376	HopAI1	2.65258	2.98901
252	HopAI1	3.52867	3.97935
368	HopAI1	3.20786	3.71008
387	HopAI1	2.9193	3.09234
387	HopAI1	2.7061	2.95582
234	HopAI1	3.63794	2.96027
362	HopAF1	2.90212	2.57187
389	HopAF1	2.85368	3.50318
370	HopAF1	2.73393	2.60343
91	HopAF1	2.79508	3.48244
379	HopAF1	2.88026	3.23315
348	HopAF1	3.84333	4.20911
389	HopAF1	2.91692	3.28033
386	HopAF1	2.82748	2.56348
361	HopAF1	3.16057	3.35883
381	HopAF1	3.15907	3.12147
366	HopAF1	3.44864	3.91997
342	HopAF1	2.70217	2.83629
383	HopAF1	2.88081	2.94336
234	HopAF1	3.40618	2.65862
252	HopAF1	3.15502	3.23372
379	HopAF1	2.63579	3.01523
389	HopM1	2.77655	2.70161
120	HopM1	2.678	2.55601

## Sheet: Regression_controls
Luc	AvrPto	I96A
16725.6	887.129	622.198
104052	10972.6	6583.48
6154.02	342.045	139.481
7055.23	955.598	446.102
28746.1	417.382	399.945
13910.6	4739.88	1821.96
40510.4	1231.6	289.888
5915.27	2162.44	1265.61
18336.1	3210.2	1218.67
76239.2	6010.27	2167.83
6029.56	1380.31	391.692
55425	747.882	358.555
16022.7	390.218	219.132
85067.3	5709.98	3214.91
4492.88	379.05	132.507
6435.84	1643.26	751.47
4587.01	1049.82	173.658
8667.65	542.839	203.74
15072.6	337.55	198.295
2290.26	1841.78	994.919
9790.48	2778.68	1258.02
124569	7871.6	4597.39
9776.71	8471.59	2312.58
3944.17	931.818	568.887
33534	19119.9	3953.92
1375.49	1212.81	198.03
6029.56	1380.31	391.692
8391.77	614.562	291.491
11101.4	372.744	198.942
19027.5	898.635	433.399
6048.16	383.643	345.51
5293.58	464.983	101.509
4817.1	280.92	191.747
7111.8	551.05	140.862
25688.3	500.191	345.492
2600.84	869.736	403.339
2146.08	1591.29	695.646
2267.28	378.46	168.288
263365	6023.1	3819.7
12980.3	3911.06	1415.44
7503.18	1509.87	595.023
2805.94	801.55	196.023
33294.8	19262.4	4102.01
55425	747.882	358.555
36874.7	1733.88	825.367
2418.93	2022	474.365
26552.6	700.746	259.38
34269.9	986.044	350.36
34135.1	908.141	485.573
115251	24108.8	8467.64
3724.83	2259.92	676.509
6098.44	1225.04	248.028
2502.79	1988.67	1290.78
33299.5	2890.59	1476.3
78363.5	8741.72	2884.79
5011.31	387.803	221.935
5567	1028.54	493.526
22421.5	7992.51	3028.66
61650.7	3435.47	1444.3
5187.69	792.854	285.21
55425	747.882	358.555
2118.76	1592.71	175.237
1375.49	1212.81	198.03
10573.2	883.818	451.231
89675.5	13230.5	6283.73
5080.58	470.603	148.051
8500.99	820.734	545.068
30516.6	571.243	288.174
10222.2	7277.15	1900.4
47767.4	1119.08	414.543
6590.08	2340.59	1368.57
16063.8	3309.94	1355.7
75581.3	6114.26	3370.69
6552.52	1321.44	336.1
50889.9	346.218	270.133
8868.34	610.994	172.688
78360.3	2878.79	1916.8
6065.53	445.373	140.449
9308.68	929.637	561.398
3357.57	1879.6	192.133
10537.6	538.981	371.065
16995.3	658.74	300.023
4650.17	2574.1	1317.79
17342.6	1820.71	1163.38
133872	9118.22	3598.54
12440.5	9420.8	2294.35
23496.8	966.364	636.73
36658.9	18190.3	4255.73
3907.18	1099.06	394.117
6552.52	1321.44	336.1
6155.11	680.802	231.948
7798.93	442.967	225.124
28531.8	1027.54	258.043
2075.25	310.91	206.155
7804.39	248.845	199.289
4365.42	467.262	218.428
8083.98	360.769	126.708
32476.8	510.559	412.25
3202.65	1207.05	715.014
3060.49	2147.56	813.06
3134.47	398.255	143.049
201976	8513.45	743.347
14429.3	5072.65	1599.2
7404.14	1492.85	693.075
1474.8	1005.97	217.686
44549.3	16553.8	6407.01
50889.9	346.218	270.133
26951.7	1410.1	606.83
1982.57	1314.81	554.047
35061	938.402	273.828
31039.4	643.706	279.272
26230.6	1229.43	520.134
159977	26560.6	9648.66
2251.3	1767.26	591.113
4847.08	1455.61	508.636
3484.99	1957.22	1419.38
26651.6	2572.48	1111
49845.5	6267.56	3041.28
2996.12	438.337	210.48
5362.86	1183.34	300.448
13394.7	9001.62	2722.2
55058.7	3307.45	1787.69
5698.56	946.099	127.342
50889.9	346.218	270.133
1127.53	1721.27	346.233
3907.18	1099.06	394.117
7328.2	907.112	430.641
54723.6	9064.46	5010.76
3019.86	308.169	159.728
5558.68	1047.99	533.666
32201.4	745.048	381.047
7672.3	6574	2177.93
42259.2	1216.38	337.734
4140.37	3029.24	1519.23
22764.5	2566.67	1420.96
79863.3	7227.2	3260.52
5527.49	889.528	435.04
49558.7	528.977	241.733
17881.7	749.739	269.887
78340.1	2931.85	1986.42
5557.72	333.078	172.296
6878.32	988.291	605.071
1280.23	712.006	-172.137
5569.11	646.61	273.655
27917.9	550.364	275.641
5279.01	2111.44	1846.48
12791.6	3427.88	1077.77
107131	7115.99	4071.25
9779.46	6627.34	2705.42
25236.8	1129.72	644.341
21169.5	17853.8	4568.2
2828.56	878.795	277.023
5527.49	889.528	435.04
8436.79	585.849	450.269
13152	354.257	297.906
22428.1	1253.47	297.133
3043.2	429.587	260.862
5771.34	467.724	187.005
6697.99	372.928	160.739
8350.51	274.849	176.898
35770.7	590.528	298.709
2114.19	1180.9	523.365
2032.18	2180.31	511.487
3192.85	449.284	251.35
314820	8348.23	4040.67
14783.8	5437.07	1932.99
6729.11	2073.43	662.539
1206.16	1011.66	344.128
48396	9367.1	4013.81
49558.7	528.977	241.733
20120.9	957.721	453.941
2811.3	1251.29	307.916
39593.3	943.118	304.243
23519.2	985.326	422.309
46300.1	1184.11	486.546
101973	24461.8	6223.03
5392.89	1224.4	654.922
5499.51	1042.59	465.549
9712.2	3026.65	1855.44
27413.8	3033.15	1098.78
64840.9	8836.42	3158.08
4047.15	340.497	208.288
7699.09	1214.85	557.633
14680.2	8028.6	2515.77
60625.4	4223.13	1320.54
5828.22	783.208	354.536
49558.7	528.977	241.733
1448.52	1576.61	266.46
2828.56	878.795	277.023
13120.8	839.726	329.191
63516.4	8325.27	5767.36
6062.35	360.712	132.091
9983.77	788.589	687.344
39073.6	697.222	343.69
33850.8	4673.79	1580.01
52199.8	1607.88	472.492
5381.23	2647.53	1365.96
21548	4173.8	1445.53
78872.3	7558.03	2947.79
4961.87	1204.55	409.017
32423.8	659.886	250.22
12147.7	663.729	249.022
68775.1	3582.11	1905.24
6048.51	238.46	202.322
5826.96	1017.48	454.259
2491.85	1148.73	194.306
6748.76	616.556	265.729
19926.3	671.611	268.373
3350.13	1966.17	1045.77
14856	2334.99	1213.03
122968	7883.1	3958.47
9811.17	9621.29	2616.23
20765.1	1026.26	614.141
31884.4	16090.5	5807.9
3042.21	1017.94	302.443
4961.87	1204.55	409.017
12134.9	510.595	375.569
11485.7	684.969	221.592
30328.8	1143.09	317.085
3983.89	327.559	320.815
6165.34	200.514	145.358
7636.53	320.91	151.984
12478.1	573.502	179.474
35561.2	663.846	288.834
2589.96	1415.25	416.014
128.464	140.399	-89.5042
4189.62	319.909	238.288
342189	10206.7	5956.97
13327.6	6466.77	2016.84
7270.76	1451.28	411.847
1045.86	811.141	439.486
49656.8	14260.2	5906.7
32423.8	659.886	250.22
26678.9	1080.7	502.54
2396.38	1082.66	226.976
25936.4	988.097	258.625
33202.1	830.513	380.333
37223	1542.2	687.848
110630	19485.2	8949.92
5598.82	1172.4	541.671
4073.78	1429.75	642.178
6459.61	1978.54	1342.81
18719.9	2047	1104.54
64126.2	9502.04	2991.99
2857.98	393.44	278.805
29071.6	1202.42	542.188
21930.9	6363.02	3319.99
52337	3369.64	1232.89
3372.69	1039.89	202.823
32423.8	659.886	250.22
3111.22	1545.13	352.708
3042.21	1017.94	302.443

## Sheet: Regression_model
Linear regression model:
I96A ~ 1 + Luc + AvrPto
Estimated Coefficients:
Estimate SE tStat pValue
____________________ ____________________ ____________________ ____________________
(Intercept) 5.99589743988998e+01 4.35807233897832e+01 1.37581411539755e+00 1.70115437815195e-01
Luc 7.17789482862092e-03 9.35407647308020e-04 7.67354730237449e+00 3.78710736581510e-13
AvrPto 3.06409809022712e-01 9.02068599736713e-03 3.39674620214187e+01 1.86963077629387e-95
Number of observations: 252, Error degrees of freedom: 249
Root Mean Squared Error: 553
R-squared: 0.887, Adjusted R-Squared 0.886
F-statistic vs. constant model: 973, p-value = 2.19e-118

## Sheet: SLCA_boxplot
Background	Pto-AvrPto	Pto-AvrPto(I96A)	Luciferase	KE Probe
277.205	970.088	632.625	7526.42	693.3
288.181	8466.53	4769.47	48204.3	2493.63
381.047	1071.98	780.103	5152.78	506.487
357.726	826.151	623.973	26058.6	996.998
353.143	4930.12	1816.22	14976.9	1029.12
290.082	1273.69	560.996	37322.5	1203.29
285.435	2255.34	1340.82	4568.57	6235.97
488.507	3220.41	1577.86	13158.7	2211.47
433.701	5905.03	2816.75	54185.7	3059.73
347.211	1279.79	643.016	4854.72	715.964
312.725	751.499	510.058	38977.2	776.319
275.406	745.517	434.165	11556.8	1769.64
304.287	3426.27	2117.32	49793.9	10020.8
312.073	570.994	412.17	3741.6	1667.31
311.386	1195.47	723.889	4455.42	1044.81
723.149	1687.83	744.006	2667.31	2985.26
239.52	704.706	444.444	6007.51	510.959
253.597	680.865	452.374	16573.6	2212.53
283.278	1923.24	1305.71	3401.35	9828.97
470.071	2619.75	1412.74	9939.29	5631.13
402.839	6920.15	3700.62	86630	5990.31
252.867	6787.56	2154.93	8426.63	1537.38
391.916	1181.34	877.981	16162.2	968.886
359.452	14109.6	3972.32	24041.9	2540.72
298.498	1009.9	476.434	1945.88	1414.1
176.983	636.216	423.213	7322.51	1011.67
310.631	663.447	472.909	9132.18	2022.48
392.606	1215.56	613.619	20166.6	6049.84
467.114	733.884	686.295	3542.04	771.793
308.906	570.035	409.799	5365.04	470.034
310.707	567.559	413.257	5027.65	455.666
418.498	742.725	492.24	7786.42	527.265
355.791	769.234	600.46	25986.9	1923.79
358.945	1269.78	743.218	2445.59	1254.83
337.172	1642.89	759.6	1896.31	13810.7
320.816	596.216	449.345	2909.47	653.932
294.2	6556.52	3378.05	231119	26896.4
284.99	4298.35	1613.85	11122.2	1537.29
377.03	1664.68	830.417	5754.46	1331.01
281.866	990.462	508.272	1580.28	498.791
332.259	12012.1	4344.51	34268	4958.45
353.062	1403.58	798.22	17590.2	1311.68
461.95	1554.79	713.975	1874.82	476.503
363.835	1028.99	541.918	26291.2	1464.77
384.474	1017.23	623.846	24967	2854.91
348.935	1270.02	759.036	29252.7	1043.86
352.377	19190.9	6971.61	76557.8	3993.85
378.947	1656.97	825.881	2929.52	527.027
320.561	1300.03	672.178	4464.35	451.044
314.798	2071.01	1447.34	5132.34	9928.79
470.851	2630.85	1442.34	17898.9	3305.54
363.645	7208.79	2809.59	44139.3	1497.04
330.556	604.478	503.7	3337.05	836.076
392.829	1288.4	760.002	12591.8	961.176
320.076	6344.21	2547.91	14170.4	1637.22
294.088	3058.87	1428.95	46747	4159.56
306.081	925.54	432.304	3244.46	1993.16
408.337	1611.65	597.797	1533.99	426.787
277.205	970.088	632.625	7526.42	333.165
288.181	8466.53	4769.47	48204.3	8824.43
381.047	1071.98	780.103	5152.78	406.163
357.726	826.151	623.973	26058.6	902.778
353.143	4930.12	1816.22	14976.9	480.004
290.082	1273.69	560.996	37322.5	2466.64
285.435	2255.34	1340.82	4568.57	3131.72
488.507	3220.41	1577.86	13158.7	620.613
433.701	5905.03	2816.75	54185.7	6036.38
347.211	1279.79	643.016	4854.72	1366.87
312.725	751.499	510.058	38977.2	594.196
275.406	745.517	434.165	11556.8	1998.11
304.287	3426.27	2117.32	49793.9	533.495
312.073	570.994	412.17	3741.6	410.482
311.386	1195.47	723.889	4455.42	379.654
723.149	1687.83	744.006	2667.31	762.662
239.52	704.706	444.444	6007.51	4050.41
253.597	680.865	452.374	16573.6	1964.77
283.278	1923.24	1305.71	3401.35	6910.01
470.071	2619.75	1412.74	9939.29	900.166
402.839	6920.15	3700.62	86630	36274.2
252.867	6787.56	2154.93	8426.63	17785.8
391.916	1181.34	877.981	16162.2	1198.24
359.452	14109.6	3972.32	24041.9	645.746
298.498	1009.9	476.434	1945.88	327.342
176.983	636.216	423.213	7322.51	839.788
310.631	663.447	472.909	9132.18	2656.51
392.606	1215.56	613.619	20166.6	3989.81
467.114	733.884	686.295	3542.04	842.834
308.906	570.035	409.799	5365.04	412.889
310.707	567.559	413.257	5027.65	478.221
418.498	742.725	492.24	7786.42	653.372
355.791	769.234	600.46	25986.9	1277.9
358.945	1269.78	743.218	2445.59	4525.01
337.172	1642.89	759.6	1896.31	8967.18
320.816	596.216	449.345	2909.47	1071.18
294.2	6556.52	3378.05	231119	4148.58
284.99	4298.35	1613.85	11122.2	18720.5
377.03	1664.68	830.417	5754.46	4066.41
281.866	990.462	508.272	1580.28	682
332.259	12012.1	4344.51	34268	889.641
353.062	1403.58	798.22	17590.2	365.236
461.95	1554.79	713.975	1874.82	2277.08
363.835	1028.99	541.918	26291.2	2359.01
384.474	1017.23	623.846	24967	1836.03
348.935	1270.02	759.036	29252.7	438.816
352.377	19190.9	6971.61	76557.8	23908.5
378.947	1656.97	825.881	2929.52	376.615
320.561	1300.03	672.178	4464.35	2414.06
314.798	2071.01	1447.34	5132.34	5871.02
470.851	2630.85	1442.34	17898.9	779.074
363.645	7208.79	2809.59	44139.3	10133
330.556	604.478	503.7	3337.05	719.739
392.829	1288.4	760.002	12591.8	773.92
320.076	6344.21	2547.91	14170.4	502.319
294.088	3058.87	1428.95	46747	737.99
306.081	925.54	432.304	3244.46	349.244
408.337	1611.65	597.797	1533.99	448.125
277.205	970.088	632.625	7526.42	438.909
288.181	8466.53	4769.47	48204.3	3409.27
381.047	1071.98	780.103	5152.78	1524.7
357.726	826.151	623.973	26058.6	761.678
353.143	4930.12	1816.22	14976.9	1942.21
290.082	1273.69	560.996	37322.5	2447.32
285.435	2255.34	1340.82	4568.57	2315.19
488.507	3220.41	1577.86	13158.7	959.509
433.701	5905.03	2816.75	54185.7	2185.15
347.211	1279.79	643.016	4854.72	491.321
275.406	745.517	434.165	11556.8	2382.42
304.287	3426.27	2117.32	49793.9	1308.41
312.073	570.994	412.17	3741.6	852.17
311.386	1195.47	723.889	4455.42	5161.1
723.149	1687.83	744.006	2667.31	996.976
239.52	704.706	444.444	6007.51	547.105
253.597	680.865	452.374	16573.6	1427.07
283.278	1923.24	1305.71	3401.35	6768.64
470.071	2619.75	1412.74	9939.29	1657.74
402.839	6920.15	3700.62	86630	6149.95
252.867	6787.56	2154.93	8426.63	2894.92
391.916	1181.34	877.981	16162.2	1537.78
359.452	14109.6	3972.32	24041.9	6396.8
298.498	1009.9	476.434	1945.88	336.285
176.983	636.216	423.213	7322.51	1345.75
310.631	663.447	472.909	9132.18	2680.74
392.606	1215.56	613.619	20166.6	767.618
467.114	733.884	686.295	3542.04	765.883
308.906	570.035	409.799	5365.04	583.314
310.707	567.559	413.257	5027.65	1305.13
418.498	742.725	492.24	7786.42	552.933
355.791	769.234	600.46	25986.9	1126.81
358.945	1269.78	743.218	2445.59	547.725
337.172	1642.89	759.6	1896.31	7721.66
320.816	596.216	449.345	2909.47	1790.49
294.2	6556.52	3378.05	231119	9672.53
284.99	4298.35	1613.85	11122.2	3719.48
377.03	1664.68	830.417	5754.46	738.542
281.866	990.462	508.272	1580.28	1442.39
332.259	12012.1	4344.51	34268	10239.9
353.062	1403.58	798.22	17590.2	477.643
461.95	1554.79	713.975	1874.82	1904.6
363.835	1028.99	541.918	26291.2	3348.7
384.474	1017.23	623.846	24967	609.864
348.935	1270.02	759.036	29252.7	1838.94
352.377	19190.9	6971.61	76557.8	3561.04
378.947	1656.97	825.881	2929.52	991.846
320.561	1300.03	672.178	4464.35	457.683
314.798	2071.01	1447.34	5132.34	4516.46
470.851	2630.85	1442.34	17898.9	1418.84
363.645	7208.79	2809.59	44139.3	4108.77
330.556	604.478	503.7	3337.05	569.589
392.829	1288.4	760.002	12591.8	1953.37
320.076	6344.21	2547.91	14170.4	3473.37
294.088	3058.87	1428.95	46747	2116.27
306.081	925.54	432.304	3244.46	1008.27
408.337	1611.65	597.797	1533.99	456.478
277.205	970.088	632.625	7526.42	369.721
288.181	8466.53	4769.47	48204.3	795.832
381.047	1071.98	780.103	5152.78	2039.79
357.726	826.151	623.973	26058.6	929.622
353.143	4930.12	1816.22	14976.9	9225.99
290.082	1273.69	560.996	37322.5	1309.81
285.435	2255.34	1340.82	4568.57	558.604
488.507	3220.41	1577.86	13158.7	1034.56
433.701	5905.03	2816.75	54185.7	785.78
347.211	1279.79	643.016	4854.72	786.827
312.725	751.499	510.058	38977.2	443.634
275.406	745.517	434.165	11556.8	1461.56
304.287	3426.27	2117.32	49793.9	771.127
312.073	570.994	412.17	3741.6	650.086
311.386	1195.47	723.889	4455.42	8821.08
723.149	1687.83	744.006	2667.31	752.277
239.52	704.706	444.444	6007.51	6886.31
253.597	680.865	452.374	16573.6	1934.26
283.278	1923.24	1305.71	3401.35	559.514
470.071	2619.75	1412.74	9939.29	1875.42
402.839	6920.15	3700.62	86630	1012.85
252.867	6787.56	2154.93	8426.63	1474.49
391.916	1181.34	877.981	16162.2	17661.9
359.452	14109.6	3972.32	24041.9	66698.3
298.498	1009.9	476.434	1945.88	2000.06
176.983	636.216	423.213	7322.51	615.245
310.631	663.447	472.909	9132.18	1768.64
392.606	1215.56	613.619	20166.6	1710.99
467.114	733.884	686.295	3542.04	1179.89
308.906	570.035	409.799	5365.04	713.656
310.707	567.559	413.257	5027.65	973.01
418.498	742.725	492.24	7786.42	892.557
355.791	769.234	600.46	25986.9	1627.75
358.945	1269.78	743.218	2445.59	842.42
337.172	1642.89	759.6	1896.31	760.852
320.816	596.216	449.345	2909.47	1594.96
294.2	6556.52	3378.05	231119	2276.12
284.99	4298.35	1613.85	11122.2	1511.34
377.03	1664.68	830.417	5754.46	21712
281.866	990.462	508.272	1580.28	1121.52
332.259	12012.1	4344.51	34268	104033
353.062	1403.58	798.22	17590.2	417.133
461.95	1554.79	713.975	1874.82	1132.91
363.835	1028.99	541.918	26291.2	1409.22
384.474	1017.23	623.846	24967	938.629
348.935	1270.02	759.036	29252.7	3049
352.377	19190.9	6971.61	76557.8	996.251
378.947	1656.97	825.881	2929.52	753.168
320.561	1300.03	672.178	4464.35	554.849
314.798	2071.01	1447.34	5132.34	635.755
470.851	2630.85	1442.34	17898.9	2738.05
363.645	7208.79	2809.59	44139.3	549.723
330.556	604.478	503.7	3337.05	560.829
392.829	1288.4	760.002	12591.8	8647.45
320.076	6344.21	2547.91	14170.4	22128.1
294.088	3058.87	1428.95	46747	667.422
306.081	925.54	432.304	3244.46	1396.62
408.337	1611.65	597.797	1533.99	420.402
277.205	970.088	632.625	7526.42	400.084
288.181	8466.53	4769.47	48204.3	3581.84
213.594	493.908	270.467	3417.46	327.478
381.047	1071.98	780.103	5152.78	413.189
357.726	826.151	623.973	26058.6	698.649
353.143	4930.12	1816.22	14976.9	881.201
290.082	1273.69	560.996	37322.5	1261.85
285.435	2255.34	1340.82	4568.57	438.515
488.507	3220.41	1577.86	13158.7	702.481
433.701	5905.03	2816.75	54185.7	7111.46
347.211	1279.79	643.016	4854.72	767.432
275.406	745.517	434.165	11556.8	1948.99
304.287	3426.27	2117.32	49793.9	1014.31
312.073	570.994	412.17	3741.6	750.673
311.386	1195.47	723.889	4455.42	407.572
723.149	1687.83	744.006	2667.31	740.969
239.52	704.706	444.444	6007.51	5558.42
253.597	680.865	452.374	16573.6	732.891
283.278	1923.24	1305.71	3401.35	468.489
470.071	2619.75	1412.74	9939.29	835.812
402.839	6920.15	3700.62	86630	46181.9
252.867	6787.56	2154.93	8426.63	4727.37
391.916	1181.34	877.981	16162.2	1314.29
359.452	14109.6	3972.32	24041.9	3556.07
298.498	1009.9	476.434	1945.88	4121.77
176.983	636.216	423.213	7322.51	390.722
310.631	663.447	472.909	9132.18	1780.92
392.606	1215.56	613.619	20166.6	717.936
467.114	733.884	686.295	3542.04	815.109
308.906	570.035	409.799	5365.04	469.338
310.707	567.559	413.257	5027.65	593.612
418.498	742.725	492.24	7786.42	617.43
355.791	769.234	600.46	25986.9	784.701
358.945	1269.78	743.218	2445.59	423.016
337.172	1642.89	759.6	1896.31	442.985
320.816	596.216	449.345	2909.47	634.829
294.2	6556.52	3378.05	231119	16485.3
284.99	4298.35	1613.85	11122.2	5959.14
377.03	1664.68	830.417	5754.46	758.818
281.866	990.462	508.272	1580.28	699.048
332.259	12012.1	4344.51	34268	4633.38
312.725	751.499	510.058	38977.2	467.801
353.062	1403.58	798.22	17590.2	461.822
461.95	1554.79	713.975	1874.82	810.498
363.835	1028.99	541.918	26291.2	1390.8
384.474	1017.23	623.846	24967	618.199
348.935	1270.02	759.036	29252.7	1114.7
352.377	19190.9	6971.61	76557.8	3428.6
378.947	1656.97	825.881	2929.52	454.026
320.561	1300.03	672.178	4464.35	425.578
314.798	2071.01	1447.34	5132.34	469.578
470.851	2630.85	1442.34	17898.9	708.874
363.645	7208.79	2809.59	44139.3	21406.9
330.556	604.478	503.7	3337.05	628.459
392.829	1288.4	760.002	12591.8	893.429
320.076	6344.21	2547.91	14170.4	1854.82
294.088	3058.87	1428.95	46747	1330.84
306.081	925.54	432.304	3244.46	1026.89
408.337	1611.65	597.797	1533.99	448.824
277.205	970.088	632.625	7526.42	401.278
288.181	8466.53	4769.47	48204.3	7804.04
213.594	493.908	270.467	3417.46	554.34
381.047	1071.98	780.103	5152.78	454.886
357.726	826.151	623.973	26058.6	780.792
353.143	4930.12	1816.22	14976.9	20499.2
290.082	1273.69	560.996	37322.5	827.256
285.435	2255.34	1340.82	4568.57	487.654
488.507	3220.41	1577.86	13158.7	1494.07
433.701	5905.03	2816.75	54185.7	706.701
347.211	1279.79	643.016	4854.72	886.337
275.406	745.517	434.165	11556.8	1620.4
304.287	3426.27	2117.32	49793.9	653.376
312.073	570.994	412.17	3741.6	374.559
311.386	1195.47	723.889	4455.42	419.41
723.149	1687.83	744.006	2667.31	722.802
239.52	704.706	444.444	6007.51	2055.56
253.597	680.865	452.374	16573.6	1143.26
283.278	1923.24	1305.71	3401.35	688.997
470.071	2619.75	1412.74	9939.29	3253.59
402.839	6920.15	3700.62	86630	1542.66
252.867	6787.56	2154.93	8426.63	10107
391.916	1181.34	877.981	16162.2	524.487
359.452	14109.6	3972.32	24041.9	100676
298.498	1009.9	476.434	1945.88	588.181
176.983	636.216	423.213	7322.51	310.519
310.631	663.447	472.909	9132.18	2110.34
392.606	1215.56	613.619	20166.6	1855.08
467.114	733.884	686.295	3542.04	802.632
308.906	570.035	409.799	5365.04	502.51
310.707	567.559	413.257	5027.65	435.534
418.498	742.725	492.24	7786.42	530.84
355.791	769.234	600.46	25986.9	1164.78
358.945	1269.78	743.218	2445.59	1033
337.172	1642.89	759.6	1896.31	665.593
320.816	596.216	449.345	2909.47	429.261
294.2	6556.52	3378.05	231119	770.832
284.99	4298.35	1613.85	11122.2	12044.7
377.03	1664.68	830.417	5754.46	1158.24
281.866	990.462	508.272	1580.28	1035.69
332.259	12012.1	4344.51	34268	133366
312.725	751.499	510.058	38977.2	965.014
353.062	1403.58	798.22	17590.2	380.573
461.95	1554.79	713.975	1874.82	493.764
363.835	1028.99	541.918	26291.2	1765.34
384.474	1017.23	623.846	24967	948.312
348.935	1270.02	759.036	29252.7	567.081
352.377	19190.9	6971.61	76557.8	41554.7
378.947	1656.97	825.881	2929.52	378.655
320.561	1300.03	672.178	4464.35	720.372
314.798	2071.01	1447.34	5132.34	641.51
470.851	2630.85	1442.34	17898.9	1562.97
363.645	7208.79	2809.59	44139.3	1161.7
330.556	604.478	503.7	3337.05	657.917
392.829	1288.4	760.002	12591.8	544.249
320.076	6344.21	2547.91	14170.4	40725.8
294.088	3058.87	1428.95	46747	402.796
306.081	925.54	432.304	3244.46	1662.47
408.337	1611.65	597.797	1533.99	413.267
277.205	970.088	632.625	7526.42	377.521
288.181	8466.53	4769.47	48204.3	1341.51
213.594	493.908	270.467	3417.46	251.53
381.047	1071.98	780.103	5152.78	627.467
357.726	826.151	623.973	26058.6	685.022
353.143	4930.12	1816.22	14976.9	2493.62
290.082	1273.69	560.996	37322.5	1412.02
285.435	2255.34	1340.82	4568.57	440.618
488.507	3220.41	1577.86	13158.7	4913.97
433.701	5905.03	2816.75	54185.7	523.801
347.211	1279.79	643.016	4854.72	4947.28
275.406	745.517	434.165	11556.8	1399.96
304.287	3426.27	2117.32	49793.9	515.494
312.073	570.994	412.17	3741.6	345.875
311.386	1195.47	723.889	4455.42	1091.42
723.149	1687.83	744.006	2667.31	1642.11
239.52	704.706	444.444	6007.51	1013.77
253.597	680.865	452.374	16573.6	766.698
283.278	1923.24	1305.71	3401.35	570.888
470.071	2619.75	1412.74	9939.29	16926.4
402.839	6920.15	3700.62	86630	703.197
252.867	6787.56	2154.93	8426.63	2548.27
391.916	1181.34	877.981	16162.2	1817.39
359.452	14109.6	3972.32	24041.9	16159.3
298.498	1009.9	476.434	1945.88	820.906
176.983	636.216	423.213	7322.51	540.44
310.631	663.447	472.909	9132.18	1717.16
392.606	1215.56	613.619	20166.6	544.613
467.114	733.884	686.295	3542.04	829.748
308.906	570.035	409.799	5365.04	619.386
310.707	567.559	413.257	5027.65	464.242
418.498	742.725	492.24	7786.42	544.218
355.791	769.234	600.46	25986.9	1005.03
358.945	1269.78	743.218	2445.59	467.958
337.172	1642.89	759.6	1896.31	524.121
320.816	596.216	449.345	2909.47	1255.85
294.2	6556.52	3378.05	231119	1395.99
284.99	4298.35	1613.85	11122.2	3826.8
377.03	1664.68	830.417	5754.46	1096.46
281.866	990.462	508.272	1580.28	2564.54
332.259	12012.1	4344.51	34268	40282.6
312.725	751.499	510.058	38977.2	813.885
353.062	1403.58	798.22	17590.2	403.066
461.95	1554.79	713.975	1874.82	861.618
363.835	1028.99	541.918	26291.2	1373.1
384.474	1017.23	623.846	24967	585.375
348.935	1270.02	759.036	29252.7	989.604
352.377	19190.9	6971.61	76557.8	7011.22
378.947	1656.97	825.881	2929.52	1053.22
320.561	1300.03	672.178	4464.35	390.656
314.798	2071.01	1447.34	5132.34	570.562
470.851	2630.85	1442.34	17898.9	10955.1
363.645	7208.79	2809.59	44139.3	526.874
330.556	604.478	503.7	3337.05	573.565
392.829	1288.4	760.002	12591.8	1277.74
320.076	6344.21	2547.91	14170.4	6676.63
294.088	3058.87	1428.95	46747	436.433
306.081	925.54	432.304	3244.46	370.08
408.337	1611.65	597.797	1533.99	374.215
277.205	970.088	632.625	7526.42	443.711
288.181	8466.53	4769.47	48204.3	314.574
213.594	493.908	270.467	3417.46	269.586
381.047	1071.98	780.103	5152.78	853.787
357.726	826.151	623.973	26058.6	683.349
353.143	4930.12	1816.22	14976.9	447.371
290.082	1273.69	560.996	37322.5	3355.14
285.435	2255.34	1340.82	4568.57	1085.59
488.507	3220.41	1577.86	13158.7	590.364
433.701	5905.03	2816.75	54185.7	966.539
347.211	1279.79	643.016	4854.72	849.984
275.406	745.517	434.165	11556.8	2377.25
304.287	3426.27	2117.32	49793.9	684.102
312.073	570.994	412.17	3741.6	905.888
311.386	1195.47	723.889	4455.42	3396.04
723.149	1687.83	744.006	2667.31	1564.44
239.52	704.706	444.444	6007.51	260.52
253.597	680.865	452.374	16573.6	909.545
283.278	1923.24	1305.71	3401.35	3070.26
470.071	2619.75	1412.74	9939.29	964.35
402.839	6920.15	3700.62	86630	2025.24
252.867	6787.56	2154.93	8426.63	20173.7
391.916	1181.34	877.981	16162.2	568.807
359.452	14109.6	3972.32	24041.9	494.895
298.498	1009.9	476.434	1945.88	830.54
176.983	636.216	423.213	7322.51	849.214
310.631	663.447	472.909	9132.18	1969.5
392.606	1215.56	613.619	20166.6	558.689
467.114	733.884	686.295	3542.04	842.757
308.906	570.035	409.799	5365.04	430.151
310.707	567.559	413.257	5027.65	466.618
418.498	742.725	492.24	7786.42	520.953
355.791	769.234	600.46	25986.9	907.039
358.945	1269.78	743.218	2445.59	531.65
337.172	1642.89	759.6	1896.31	3520.52
320.816	596.216	449.345	2909.47	1454.33
294.2	6556.52	3378.05	231119	25895.9
284.99	4298.35	1613.85	11122.2	33313.4
377.03	1664.68	830.417	5754.46	1103.32
281.866	990.462	508.272	1580.28	1593.1
332.259	12012.1	4344.51	34268	965.771
312.725	751.499	510.058	38977.2	469.351
353.062	1403.58	798.22	17590.2	460.87
461.95	1554.79	713.975	1874.82	504.231
363.835	1028.99	541.918	26291.2	2339.1
384.474	1017.23	623.846	24967	575.857
348.935	1270.02	759.036	29252.7	908.995
352.377	19190.9	6971.61	76557.8	509.363
378.947	1656.97	825.881	2929.52	1232.59
320.561	1300.03	672.178	4464.35	407.039
314.798	2071.01	1447.34	5132.34	1953.26
470.851	2630.85	1442.34	17898.9	732.733
363.645	7208.79	2809.59	44139.3	1056.74
330.556	604.478	503.7	3337.05	516.251
392.829	1288.4	760.002	12591.8	686.06
320.076	6344.21	2547.91	14170.4	423.573
294.088	3058.87	1428.95	46747	1994.01
306.081	925.54	432.304	3244.46	2001.23
408.337	1611.65	597.797	1533.99	422.96
277.205	970.088	632.625	7526.42	825.504
288.181	8466.53	4769.47	48204.3	413.409
213.594	493.908	270.467	3417.46	225.204
381.047	1071.98	780.103	5152.78	656.642
357.726	826.151	623.973	26058.6	729.493
353.143	4930.12	1816.22	14976.9	784.683
290.082	1273.69	560.996	37322.5	3806.32
285.435	2255.34	1340.82	4568.57	5518.53
488.507	3220.41	1577.86	13158.7	582.346
433.701	5905.03	2816.75	54185.7	1549.04
347.211	1279.79	643.016	4854.72	711.011
275.406	745.517	434.165	11556.8	2880.84
304.287	3426.27	2117.32	49793.9	9317.51
312.073	570.994	412.17	3741.6	1087.99
311.386	1195.47	723.889	4455.42	1079.01
723.149	1687.83	744.006	2667.31	3601.16
239.52	704.706	444.444	6007.51	269.45
253.597	680.865	452.374	16573.6	1035.4
283.278	1923.24	1305.71	3401.35	23241.8
470.071	2619.75	1412.74	9939.29	715.305
402.839	6920.15	3700.62	86630	4371.35
252.867	6787.56	2154.93	8426.63	2802.35
391.916	1181.34	877.981	16162.2	1725.25
359.452	14109.6	3972.32	24041.9	1517.06
298.498	1009.9	476.434	1945.88	461.877
176.983	636.216	423.213	7322.51	533.826
310.631	663.447	472.909	9132.18	3625.83
392.606	1215.56	613.619	20166.6	2710.72
467.114	733.884	686.295	3542.04	751.116
308.906	570.035	409.799	5365.04	387.017
310.707	567.559	413.257	5027.65	389.655
418.498	742.725	492.24	7786.42	482.102
355.791	769.234	600.46	25986.9	1197.29
358.945	1269.78	743.218	2445.59	528.018
337.172	1642.89	759.6	1896.31	23520.4
320.816	596.216	449.345	2909.47	719.759
294.2	6556.52	3378.05	231119	23570.3
284.99	4298.35	1613.85	11122.2	3618.67
377.03	1664.68	830.417	5754.46	1422.35
281.866	990.462	508.272	1580.28	1416.68
332.259	12012.1	4344.51	34268	3703.16
353.062	1403.58	798.22	17590.2	1529.48
461.95	1554.79	713.975	1874.82	818.367
363.835	1028.99	541.918	26291.2	2689.82
384.474	1017.23	623.846	24967	1022.42
348.935	1270.02	759.036	29252.7	922.694
352.377	19190.9	6971.61	76557.8	700.051
378.947	1656.97	825.881	2929.52	498.26
320.561	1300.03	672.178	4464.35	442.781
314.798	2071.01	1447.34	5132.34	13345.9
470.851	2630.85	1442.34	17898.9	606.324
363.645	7208.79	2809.59	44139.3	2006.14
330.556	604.478	503.7	3337.05	581.025
392.829	1288.4	760.002	12591.8	1161.75
320.076	6344.21	2547.91	14170.4	858.779
294.088	3058.87	1428.95	46747	2757.82
306.081	925.54	432.304	3244.46	417.394
408.337	1611.65	597.797	1533.99	442.059
277.205	970.088	632.625	7526.42	380.993
288.181	8466.53	4769.47	48204.3	1993.93
213.594	493.908	270.467	3417.46	259.417
381.047	1071.98	780.103	5152.78	1480.1
357.726	826.151	623.973	26058.6	567.976
353.143	4930.12	1816.22	14976.9	7044.18
290.082	1273.69	560.996	37322.5	1701.44
285.435	2255.34	1340.82	4568.57	3426.13
488.507	3220.41	1577.86	13158.7	691.192
433.701	5905.03	2816.75	54185.7	1348.18
347.211	1279.79	643.016	4854.72	1982.27
275.406	745.517	434.165	11556.8	2323.86
304.287	3426.27	2117.32	49793.9	536.665
312.073	570.994	412.17	3741.6	1496.73
311.386	1195.47	723.889	4455.42	5329.5
723.149	1687.83	744.006	2667.31	697.342
239.52	704.706	444.444	6007.51	257.849
253.597	680.865	452.374	16573.6	421.91
283.278	1923.24	1305.71	3401.35	13241.9
470.071	2619.75	1412.74	9939.29	1580.51
402.839	6920.15	3700.62	86630	2914.99
252.867	6787.56	2154.93	8426.63	3558.39
391.916	1181.34	877.981	16162.2	2400.07
359.452	14109.6	3972.32	24041.9	47730.6
298.498	1009.9	476.434	1945.88	2056.55
176.983	636.216	423.213	7322.51	503.171
310.631	663.447	472.909	9132.18	3622.04
392.606	1215.56	613.619	20166.6	3474.4
467.114	733.884	686.295	3542.04	791.454
308.906	570.035	409.799	5365.04	1201.52
310.707	567.559	413.257	5027.65	416.595
418.498	742.725	492.24	7786.42	550.508
355.791	769.234	600.46	25986.9	517.123
358.945	1269.78	743.218	2445.59	667.214
337.172	1642.89	759.6	1896.31	16719.9
320.816	596.216	449.345	2909.47	1305.98
294.2	6556.52	3378.05	231119	22078.7
284.99	4298.35	1613.85	11122.2	6208.13
377.03	1664.68	830.417	5754.46	586.366
281.866	990.462	508.272	1580.28	725.206
332.259	12012.1	4344.51	34268	92165.7
353.062	1403.58	798.22	17590.2	370.135
461.95	1554.79	713.975	1874.82	470.737
363.835	1028.99	541.918	26291.2	3257.46
384.474	1017.23	623.846	24967	1333.95
348.935	1270.02	759.036	29252.7	949.845
352.377	19190.9	6971.61	76557.8	5303.08
378.947	1656.97	825.881	2929.52	1048.79
320.561	1300.03	672.178	4464.35	549.007
314.798	2071.01	1447.34	5132.34	11081.6
470.851	2630.85	1442.34	17898.9	911.043
363.645	7208.79	2809.59	44139.3	1312.76
330.556	604.478	503.7	3337.05	711.499
392.829	1288.4	760.002	12591.8	1237.23
320.076	6344.21	2547.91	14170.4	16267.4
294.088	3058.87	1428.95	46747	2304.35
306.081	925.54	432.304	3244.46	365.529
408.337	1611.65	597.797	1533.99	383.982
277.205	970.088	632.625	7526.42	374.159
288.181	8466.53	4769.47	48204.3	10250.7
213.594	493.908	270.467	3417.46	260.14
381.047	1071.98	780.103	5152.78	397.575
357.726	826.151	623.973	26058.6	535.502
353.143	4930.12	1816.22	14976.9	55072
290.082	1273.69	560.996	37322.5	845.094
285.435	2255.34	1340.82	4568.57	1369.88
488.507	3220.41	1577.86	13158.7	678.265
433.701	5905.03	2816.75	54185.7	2277.5
347.211	1279.79	643.016	4854.72	1508.65
275.406	745.517	434.165	11556.8	1450.39
304.287	3426.27	2117.32	49793.9	750.797
312.073	570.994	412.17	3741.6	1794.14
311.386	1195.47	723.889	4455.42	316.647
723.149	1687.83	744.006	2667.31	705.813
239.52	704.706	444.444	6007.51	2967.44
253.597	680.865	452.374	16573.6	538.068
283.278	1923.24	1305.71	3401.35	1912.26
470.071	2619.75	1412.74	9939.29	872.068
402.839	6920.15	3700.62	86630	4528.19
252.867	6787.56	2154.93	8426.63	6884.08
391.916	1181.34	877.981	16162.2	1500.26
359.452	14109.6	3972.32	24041.9	122894
176.983	636.216	423.213	7322.51	880.694
310.631	663.447	472.909	9132.18	2409.57
392.606	1215.56	613.619	20166.6	2720.33
467.114	733.884	686.295	3542.04	850.084
308.906	570.035	409.799	5365.04	906.252
310.707	567.559	413.257	5027.65	518.567
418.498	742.725	492.24	7786.42	621.031
355.791	769.234	600.46	25986.9	614.064
358.945	1269.78	743.218	2445.59	5039.66
337.172	1642.89	759.6	1896.31	4511.16
320.816	596.216	449.345	2909.47	904.947
294.2	6556.52	3378.05	231119	23681.5
284.99	4298.35	1613.85	11122.2	15742.5
377.03	1664.68	830.417	5754.46	900.014
281.866	990.462	508.272	1580.28	856.798
332.259	12012.1	4344.51	34268	232060
312.725	751.499	510.058	38977.2	1381.58
353.062	1403.58	798.22	17590.2	390.808
461.95	1554.79	713.975	1874.82	758.186
363.835	1028.99	541.918	26291.2	1294.08
384.474	1017.23	623.846	24967	1049.39
348.935	1270.02	759.036	29252.7	1539.3
352.377	19190.9	6971.61	76557.8	23690.2
378.947	1656.97	825.881	2929.52	324.234
320.561	1300.03	672.178	4464.35	2555.58
314.798	2071.01	1447.34	5132.34	3612.08
470.851	2630.85	1442.34	17898.9	769.272
363.645	7208.79	2809.59	44139.3	2004.87
330.556	604.478	503.7	3337.05	538.97
392.829	1288.4	760.002	12591.8	892.85
320.076	6344.21	2547.91	14170.4	83933.1
294.088	3058.87	1428.95	46747	4447.69
306.081	925.54	432.304	3244.46	459.141
408.337	1611.65	597.797	1533.99	368.911
298.498	1009.9	476.434	1945.88	300.114
277.205	970.088	632.625	7526.42	350.315
288.181	8466.53	4769.47	48204.3	2726.72
213.594	493.908	270.467	3417.46	456.991
381.047	1071.98	780.103	5152.78	416.334
357.726	826.151	623.973	26058.6	696.228
353.143	4930.12	1816.22	14976.9	489.634
290.082	1273.69	560.996	37322.5	1982.92
285.435	2255.34	1340.82	4568.57	425.323
488.507	3220.41	1577.86	13158.7	628.911
433.701	5905.03	2816.75	54185.7	918.171
275.406	745.517	434.165	11556.8	1869.31
304.287	3426.27	2117.32	49793.9	770.908
312.073	570.994	412.17	3741.6	647.093
311.386	1195.47	723.889	4455.42	325.348
723.149	1687.83	744.006	2667.31	2529.56
239.52	704.706	444.444	6007.51	233.56
253.597	680.865	452.374	16573.6	1087.11
283.278	1923.24	1305.71	3401.35	573.356
470.071	2619.75	1412.74	9939.29	752.148
402.839	6920.15	3700.62	86630	1477.59
252.867	6787.56	2154.93	8426.63	26033.1
391.916	1181.34	877.981	16162.2	1395.31
359.452	14109.6	3972.32	24041.9	762.409
347.211	1279.79	643.016	4854.72	899.994
176.983	636.216	423.213	7322.51	941.659
310.631	663.447	472.909	9132.18	2124.91
392.606	1215.56	613.619	20166.6	2617.63
467.114	733.884	686.295	3542.04	1121.57
308.906	570.035	409.799	5365.04	425.243
310.707	567.559	413.257	5027.65	428.14
418.498	742.725	492.24	7786.42	832.058
355.791	769.234	600.46	25986.9	857.893
358.945	1269.78	743.218	2445.59	504.763
337.172	1642.89	759.6	1896.31	691.664
320.816	596.216	449.345	2909.47	851.178
294.2	6556.52	3378.05	231119	2362.89
284.99	4298.35	1613.85	11122.2	61348.6
377.03	1664.68	830.417	5754.46	21743.1
281.866	990.462	508.272	1580.28	825.657
332.259	12012.1	4344.51	34268	1382.52
353.062	1403.58	798.22	17590.2	447.404
461.95	1554.79	713.975	1874.82	1154.36
363.835	1028.99	541.918	26291.2	1497.69
384.474	1017.23	623.846	24967	1121.1
348.935	1270.02	759.036	29252.7	2663.52
352.377	19190.9	6971.61	76557.8	7114.91
378.947	1656.97	825.881	2929.52	340.978
320.561	1300.03	672.178	4464.35	433.121
314.798	2071.01	1447.34	5132.34	573.673
470.851	2630.85	1442.34	17898.9	612.909
363.645	7208.79	2809.59	44139.3	651.848
330.556	604.478	503.7	3337.05	606.713
392.829	1288.4	760.002	12591.8	1051.32
320.076	6344.21	2547.91	14170.4	546.025
294.088	3058.87	1428.95	46747	943.682
306.081	925.54	432.304	3244.46	391.334
408.337	1611.65	597.797	1533.99	375.772
298.498	1009.9	476.434	1945.88	320.739
277.205	970.088	632.625	7526.42	982.32
288.181	8466.53	4769.47	48204.3	1572.79
213.594	493.908	270.467	3417.46	298.85
381.047	1071.98	780.103	5152.78	420.226
357.726	826.151	623.973	26058.6	763.205
353.143	4930.12	1816.22	14976.9	19802
290.082	1273.69	560.996	37322.5	1047.91
285.435	2255.34	1340.82	4568.57	442.793
488.507	3220.41	1577.86	13158.7	1789.43
433.701	5905.03	2816.75	54185.7	1454.22
275.406	745.517	434.165	11556.8	1301.57
304.287	3426.27	2117.32	49793.9	6080.91
312.073	570.994	412.17	3741.6	514.487
311.386	1195.47	723.889	4455.42	398.859
723.149	1687.83	744.006	2667.31	1512.41
239.52	704.706	444.444	6007.51	622.003
253.597	680.865	452.374	16573.6	1039.58
283.278	1923.24	1305.71	3401.35	516.158
470.071	2619.75	1412.74	9939.29	5778.79
402.839	6920.15	3700.62	86630	5631.75
252.867	6787.56	2154.93	8426.63	576.842
391.916	1181.34	877.981	16162.2	11438.6
359.452	14109.6	3972.32	24041.9	97405.7
347.211	1279.79	643.016	4854.72	1081.21
176.983	636.216	423.213	7322.51	588.43
310.631	663.447	472.909	9132.18	1341.88
392.606	1215.56	613.619	20166.6	729.656
467.114	733.884	686.295	3542.04	796.843
308.906	570.035	409.799	5365.04	1109.49
310.707	567.559	413.257	5027.65	588.965
418.498	742.725	492.24	7786.42	2049.49
355.791	769.234	600.46	25986.9	1241.92
358.945	1269.78	743.218	2445.59	444.85
337.172	1642.89	759.6	1896.31	543.79
320.816	596.216	449.345	2909.47	621.823
294.2	6556.52	3378.05	231119	4979.71
284.99	4298.35	1613.85	11122.2	718.308
377.03	1664.68	830.417	5754.46	1497.96
281.866	990.462	508.272	1580.28	2228.93
332.259	12012.1	4344.51	34268	150789
353.062	1403.58	798.22	17590.2	1276.1
461.95	1554.79	713.975	1874.82	571.207
363.835	1028.99	541.918	26291.2	1078.6
384.474	1017.23	623.846	24967	549.379
348.935	1270.02	759.036	29252.7	658.795
352.377	19190.9	6971.61	76557.8	2009.59
378.947	1656.97	825.881	2929.52	388.411
320.561	1300.03	672.178	4464.35	390.327
314.798	2071.01	1447.34	5132.34	524.532
470.851	2630.85	1442.34	17898.9	3557.49
363.645	7208.79	2809.59	44139.3	2594.22
330.556	604.478	503.7	3337.05	714.985
392.829	1288.4	760.002	12591.8	4604.36
320.076	6344.21	2547.91	14170.4	55941.5
294.088	3058.87	1428.95	46747	677.512
306.081	925.54	432.304	3244.46	564.552
312.725	751.499	510.058	38977.2	569.061
408.337	1611.65	597.797	1533.99	383.005
298.498	1009.9	476.434	1945.88	424.35
277.205	970.088	632.625	7526.42	343.46
288.181	8466.53	4769.47	48204.3	1647.08
213.594	493.908	270.467	3417.46	248.513
381.047	1071.98	780.103	5152.78	484.006
357.726	826.151	623.973	26058.6	661.209
353.143	4930.12	1816.22	14976.9	471.618
290.082	1273.69	560.996	37322.5	802.899
285.435	2255.34	1340.82	4568.57	651.877
488.507	3220.41	1577.86	13158.7	596.154
433.701	5905.03	2816.75	54185.7	1258.6
275.406	745.517	434.165	11556.8	764.687
304.287	3426.27	2117.32	49793.9	563.83
312.073	570.994	412.17	3741.6	404.463
311.386	1195.47	723.889	4455.42	777.387
723.149	1687.83	744.006	2667.31	5108.15
239.52	704.706	444.444	6007.51	279.508
253.597	680.865	452.374	16573.6	739.671
283.278	1923.24	1305.71	3401.35	1340.8
470.071	2619.75	1412.74	9939.29	781.135
402.839	6920.15	3700.62	86630	4731.1
252.867	6787.56	2154.93	8426.63	407.878
391.916	1181.34	877.981	16162.2	3232.56
359.452	14109.6	3972.32	24041.9	501.881
347.211	1279.79	643.016	4854.72	2238.29
176.983	636.216	423.213	7322.51	469.825
310.631	663.447	472.909	9132.18	891.464
392.606	1215.56	613.619	20166.6	1032.73
467.114	733.884	686.295	3542.04	956.104
308.906	570.035	409.799	5365.04	1006.67
310.707	567.559	413.257	5027.65	425.591
418.498	742.725	492.24	7786.42	1108.2
355.791	769.234	600.46	25986.9	864.463
358.945	1269.78	743.218	2445.59	480.627
337.172	1642.89	759.6	1896.31	1129.41
320.816	596.216	449.345	2909.47	539.762
294.2	6556.52	3378.05	231119	2192.64
284.99	4298.35	1613.85	11122.2	375.207
377.03	1664.68	830.417	5754.46	6045.54
281.866	990.462	508.272	1580.28	1508.23
332.259	12012.1	4344.51	34268	785.322
353.062	1403.58	798.22	17590.2	401.769
461.95	1554.79	713.975	1874.82	931.341
363.835	1028.99	541.918	26291.2	1000.23
384.474	1017.23	623.846	24967	678.169
348.935	1270.02	759.036	29252.7	1459.15
352.377	19190.9	6971.61	76557.8	5311.56
378.947	1656.97	825.881	2929.52	668.533
320.561	1300.03	672.178	4464.35	402.002
314.798	2071.01	1447.34	5132.34	1086.57
470.851	2630.85	1442.34	17898.9	662.29
363.645	7208.79	2809.59	44139.3	2274.86
330.556	604.478	503.7	3337.05	724.438
392.829	1288.4	760.002	12591.8	1888.83
320.076	6344.21	2547.91	14170.4	469.263
294.088	3058.87	1428.95	46747	450.217
306.081	925.54	432.304	3244.46	381.975
312.725	751.499	510.058	38977.2	451.253
408.337	1611.65	597.797	1533.99	435.82
298.498	1009.9	476.434	1945.88	313.352
277.205	970.088	632.625	7526.42	349.687
288.181	8466.53	4769.47	48204.3	1010.08
213.594	493.908	270.467	3417.46	318.548
381.047	1071.98	780.103	5152.78	394.436
357.726	826.151	623.973	26058.6	1113.9
353.143	4930.12	1816.22	14976.9	1843.53
290.082	1273.69	560.996	37322.5	2146.82
285.435	2255.34	1340.82	4568.57	1573.87
488.507	3220.41	1577.86	13158.7	3567.28
433.701	5905.03	2816.75	54185.7	10904
275.406	745.517	434.165	11556.8	2044.32
304.287	3426.27	2117.32	49793.9	441.865
312.073	570.994	412.17	3741.6	1352.42
311.386	1195.47	723.889	4455.42	358.556
723.149	1687.83	744.006	2667.31	744.766
239.52	704.706	444.444	6007.51	4134.96
253.597	680.865	452.374	16573.6	1893.12
283.278	1923.24	1305.71	3401.35	3000.74
470.071	2619.75	1412.74	9939.29	11922.5
402.839	6920.15	3700.62	86630	43806
252.867	6787.56	2154.93	8426.63	5271.09
391.916	1181.34	877.981	16162.2	525.272
359.452	14109.6	3972.32	24041.9	9627.31
347.211	1279.79	643.016	4854.72	1218.53
176.983	636.216	423.213	7322.51	488.628
310.631	663.447	472.909	9132.18	2884.49
392.606	1215.56	613.619	20166.6	625.412
467.114	733.884	686.295	3542.04	1088.86
308.906	570.035	409.799	5365.04	463.406
310.707	567.559	413.257	5027.65	672.679
418.498	742.725	492.24	7786.42	1157.35
355.791	769.234	600.46	25986.9	2545.26
358.945	1269.78	743.218	2445.59	1596.68
337.172	1642.89	759.6	1896.31	2824.84
320.816	596.216	449.345	2909.47	732.938
294.2	6556.52	3378.05	231119	24605.2
284.99	4298.35	1613.85	11122.2	8524.78
377.03	1664.68	830.417	5754.46	1293.41
281.866	990.462	508.272	1580.28	412.38
332.259	12012.1	4344.51	34268	18255.5
353.062	1403.58	798.22	17590.2	369.14
461.95	1554.79	713.975	1874.82	593.739
363.835	1028.99	541.918	26291.2	1838.58
384.474	1017.23	623.846	24967	591.931
348.935	1270.02	759.036	29252.7	2296.3
352.377	19190.9	6971.61	76557.8	4381.38
378.947	1656.97	825.881	2929.52	351.376
320.561	1300.03	672.178	4464.35	665.942
314.798	2071.01	1447.34	5132.34	2211.42
470.851	2630.85	1442.34	17898.9	8158.9
363.645	7208.79	2809.59	44139.3	22459.1
330.556	604.478	503.7	3337.05	569.769
392.829	1288.4	760.002	12591.8	514.412
320.076	6344.21	2547.91	14170.4	4548.07
294.088	3058.87	1428.95	46747	6902.34
306.081	925.54	432.304	3244.46	1259.43
312.725	751.499	510.058	38977.2	725.432
408.337	1611.65	597.797	1533.99	402.548
298.498	1009.9	476.434	1945.88	291.591
277.205	970.088	632.625	7526.42	465.932
288.181	8466.53	4769.47	48204.3	1509.06
213.594	493.908	270.467	3417.46	208.656
381.047	1071.98	780.103	5152.78	474.817
357.726	826.151	623.973	26058.6	563.853
353.143	4930.12	1816.22	14976.9	438.715
290.082	1273.69	560.996	37322.5	1546.43
285.435	2255.34	1340.82	4568.57	1981.85
488.507	3220.41	1577.86	13158.7	2397.03
433.701	5905.03	2816.75	54185.7	6912.33
275.406	745.517	434.165	11556.8	1523.86
304.287	3426.27	2117.32	49793.9	2120.06
312.073	570.994	412.17	3741.6	397.531
311.386	1195.47	723.889	4455.42	810.139
723.149	1687.83	744.006	2667.31	752.5
239.52	704.706	444.444	6007.51	263.445
253.597	680.865	452.374	16573.6	451.71
283.278	1923.24	1305.71	3401.35	7221.27
470.071	2619.75	1412.74	9939.29	10364.6
402.839	6920.15	3700.62	86630	34316.6
252.867	6787.56	2154.93	8426.63	373.68
391.916	1181.34	877.981	16162.2	1212.22
359.452	14109.6	3972.32	24041.9	462.404
347.211	1279.79	643.016	4854.72	2183.34
176.983	636.216	423.213	7322.51	1043.27
310.631	663.447	472.909	9132.18	1841.58
392.606	1215.56	613.619	20166.6	4632.51
467.114	733.884	686.295	3542.04	984.441
308.906	570.035	409.799	5365.04	495.369
310.707	567.559	413.257	5027.65	442
418.498	742.725	492.24	7786.42	683.882
355.791	769.234	600.46	25986.9	546.909
358.945	1269.78	743.218	2445.59	575.365
337.172	1642.89	759.6	1896.31	6830.8
320.816	596.216	449.345	2909.47	686.231
294.2	6556.52	3378.05	231119	2352.34
284.99	4298.35	1613.85	11122.2	613.976
377.03	1664.68	830.417	5754.46	2292.36
281.866	990.462	508.272	1580.28	1531.44
332.259	12012.1	4344.51	34268	991.599
353.062	1403.58	798.22	17590.2	566.957
461.95	1554.79	713.975	1874.82	1087.9
363.835	1028.99	541.918	26291.2	1465.55
384.474	1017.23	623.846	24967	3482.06
348.935	1270.02	759.036	29252.7	2654.63
352.377	19190.9	6971.61	76557.8	11883
378.947	1656.97	825.881	2929.52	524.356
320.561	1300.03	672.178	4464.35	415.481
314.798	2071.01	1447.34	5132.34	3595.41
470.851	2630.85	1442.34	17898.9	6312.34
363.645	7208.79	2809.59	44139.3	16794.1
330.556	604.478	503.7	3337.05	840.753
392.829	1288.4	760.002	12591.8	865.777
320.076	6344.21	2547.91	14170.4	470.738
294.088	3058.87	1428.95	46747	483.082
306.081	925.54	432.304	3244.46	379.327
312.725	751.499	510.058	38977.2	598.764
408.337	1611.65	597.797	1533.99	437.222
298.498	1009.9	476.434	1945.88	302.092
277.205	970.088	632.625	7526.42	386.127
288.181	8466.53	4769.47	48204.3	13939.5
213.594	493.908	270.467	3417.46	239.043
381.047	1071.98	780.103	5152.78	631.741
357.726	826.151	623.973	26058.6	555.29
353.143	4930.12	1816.22	14976.9	552.99
290.082	1273.69	560.996	37322.5	2759.61
285.435	2255.34	1340.82	4568.57	470.425
488.507	3220.41	1577.86	13158.7	591.188
433.701	5905.03	2816.75	54185.7	2248.59
275.406	745.517	434.165	11556.8	2380.82
304.287	3426.27	2117.32	49793.9	1252.67
312.073	570.994	412.17	3741.6	365.258
311.386	1195.47	723.889	4455.42	1478.79
723.149	1687.83	744.006	2667.31	996.976
239.52	704.706	444.444	6007.51	327.671
253.597	680.865	452.374	16573.6	438.509
283.278	1923.24	1305.71	3401.35	1083.98
470.071	2619.75	1412.74	9939.29	812.447
402.839	6920.15	3700.62	86630	16169.6
252.867	6787.56	2154.93	8426.63	3600.19
391.916	1181.34	877.981	16162.2	2299.29
359.452	14109.6	3972.32	24041.9	2539.34
347.211	1279.79	643.016	4854.72	1534.56
176.983	636.216	423.213	7322.51	986.605
310.631	663.447	472.909	9132.18	3841.8
392.606	1215.56	613.619	20166.6	614.327
467.114	733.884	686.295	3542.04	858.032
308.906	570.035	409.799	5365.04	485.991
310.707	567.559	413.257	5027.65	717.374
418.498	742.725	492.24	7786.42	735.098
355.791	769.234	600.46	25986.9	538.502
358.945	1269.78	743.218	2445.59	868.015
337.172	1642.89	759.6	1896.31	801.603
320.816	596.216	449.345	2909.47	1298.9
294.2	6556.52	3378.05	231119	1167.58
284.99	4298.35	1613.85	11122.2	5474.5
377.03	1664.68	830.417	5754.46	499.038
281.866	990.462	508.272	1580.28	1836.97
332.259	12012.1	4344.51	34268	2730.12
353.062	1403.58	798.22	17590.2	485.098
461.95	1554.79	713.975	1874.82	448.07
363.835	1028.99	541.918	26291.2	1809.8
384.474	1017.23	623.846	24967	577.314
348.935	1270.02	759.036	29252.7	764.757
352.377	19190.9	6971.61	76557.8	51188.5
378.947	1656.97	825.881	2929.52	622.745
320.561	1300.03	672.178	4464.35	583.458
314.798	2071.01	1447.34	5132.34	825.904
470.851	2630.85	1442.34	17898.9	649.735
363.645	7208.79	2809.59	44139.3	4386.55
330.556	604.478	503.7	3337.05	647.668
392.829	1288.4	760.002	12591.8	1311.64
320.076	6344.21	2547.91	14170.4	758.197
294.088	3058.87	1428.95	46747	417.625
306.081	925.54	432.304	3244.46	356.662
312.725	751.499	510.058	38977.2	1295.85
408.337	1611.65	597.797	1533.99	387.85
298.498	1009.9	476.434	1945.88	277.345
277.205	970.088	632.625	7526.42	336.486
288.181	8466.53	4769.47	48204.3	419.869
213.594	493.908	270.467	3417.46	209.836
381.047	1071.98	780.103	5152.78	710.209
357.726	826.151	623.973	26058.6	595.978
353.143	4930.12	1816.22	14976.9	6075.39
290.082	1273.69	560.996	37322.5	2295.64
285.435	2255.34	1340.82	4568.57	35933.5
488.507	3220.41	1577.86	13158.7	2944.18
433.701	5905.03	2816.75	54185.7	2528.27
275.406	745.517	434.165	11556.8	2229.6
304.287	3426.27	2117.32	49793.9	603.501
312.073	570.994	412.17	3741.6	317.33
311.386	1195.47	723.889	4455.42	2120.28
723.149	1687.83	744.006	2667.31	869.174
239.52	704.706	444.444	6007.51	274.897
253.597	680.865	452.374	16573.6	563.413
283.278	1923.24	1305.71	3401.35	80158.6
470.071	2619.75	1412.74	9939.29	9549.11
402.839	6920.15	3700.62	86630	10746.2
252.867	6787.56	2154.93	8426.63	1290.75
391.916	1181.34	877.981	16162.2	638.498
359.452	14109.6	3972.32	24041.9	40718.5
347.211	1279.79	643.016	4854.72	1453.14
176.983	636.216	423.213	7322.51	1909.34
310.631	663.447	472.909	9132.18	2376.03
392.606	1215.56	613.619	20166.6	546.608
467.114	733.884	686.295	3542.04	839.275
308.906	570.035	409.799	5365.04	613.973
310.707	567.559	413.257	5027.65	429.3
418.498	742.725	492.24	7786.42	1531.67
355.791	769.234	600.46	25986.9	627.819
358.945	1269.78	743.218	2445.59	5480.13
337.172	1642.89	759.6	1896.31	115012
320.816	596.216	449.345	2909.47	970.807
294.2	6556.52	3378.05	231119	448.348
284.99	4298.35	1613.85	11122.2	1688.84
377.03	1664.68	830.417	5754.46	991.55
281.866	990.462	508.272	1580.28	691.613
332.259	12012.1	4344.51	34268	65219.7
353.062	1403.58	798.22	17590.2	400.006
461.95	1554.79	713.975	1874.82	778.099
363.835	1028.99	541.918	26291.2	1515.04
384.474	1017.23	623.846	24967	547.265
348.935	1270.02	759.036	29252.7	1213.32
352.377	19190.9	6971.61	76557.8	795.731
378.947	1656.97	825.881	2929.52	635.597
320.561	1300.03	672.178	4464.35	2287.08
314.798	2071.01	1447.34	5132.34	61644.2
470.851	2630.85	1442.34	17898.9	5300.19
363.645	7208.79	2809.59	44139.3	3418.17
330.556	604.478	503.7	3337.05	683.648
392.829	1288.4	760.002	12591.8	660.32
320.076	6344.21	2547.91	14170.4	12027.8
294.088	3058.87	1428.95	46747	398.647
306.081	925.54	432.304	3244.46	773.062
312.725	751.499	510.058	38977.2	467.613
408.337	1611.65	597.797	1533.99	400.473
298.498	1009.9	476.434	1945.88	329.519
277.205	970.088	632.625	7526.42	361.087
288.181	8466.53	4769.47	48204.3	405.583
213.594	493.908	270.467	3417.46	265.258
381.047	1071.98	780.103	5152.78	365.866
357.726	826.151	623.973	26058.6	846.874
353.143	4930.12	1816.22	14976.9	1746.45
290.082	1273.69	560.996	37322.5	949.215
285.435	2255.34	1340.82	4568.57	493.62
488.507	3220.41	1577.86	13158.7	704.57
433.701	5905.03	2816.75	54185.7	669.906
275.406	745.517	434.165	11556.8	976.18
304.287	3426.27	2117.32	49793.9	436.279
312.073	570.994	412.17	3741.6	309.718
311.386	1195.47	723.889	4455.42	334.852
723.149	1687.83	744.006	2667.31	753.391
239.52	704.706	444.444	6007.51	274.462
253.597	680.865	452.374	16573.6	1697.64
283.278	1923.24	1305.71	3401.35	908.722
470.071	2619.75	1412.74	9939.29	1163.01
402.839	6920.15	3700.62	86630	777.31
252.867	6787.56	2154.93	8426.63	484.914
391.916	1181.34	877.981	16162.2	5072.86
359.452	14109.6	3972.32	24041.9	19193.8
347.211	1279.79	643.016	4854.72	810.945
176.983	636.216	423.213	7322.51	748.614
310.631	663.447	472.909	9132.18	1347.1
392.606	1215.56	613.619	20166.6	468.4
467.114	733.884	686.295	3542.04	914.476
308.906	570.035	409.799	5365.04	739.911
310.707	567.559	413.257	5027.65	347.443
418.498	742.725	492.24	7786.42	1125.59
355.791	769.234	600.46	25986.9	1284.55
358.945	1269.78	743.218	2445.59	12677.5
337.172	1642.89	759.6	1896.31	1024.49
320.816	596.216	449.345	2909.47	986.603
294.2	6556.52	3378.05	231119	832.296
284.99	4298.35	1613.85	11122.2	635.273
377.03	1664.68	830.417	5754.46	473.002
281.866	990.462	508.272	1580.28	667.77
332.259	12012.1	4344.51	34268	13155.8
353.062	1403.58	798.22	17590.2	366.602
461.95	1554.79	713.975	1874.82	718.689
363.835	1028.99	541.918	26291.2	778.497
384.474	1017.23	623.846	24967	486.43
348.935	1270.02	759.036	29252.7	1945.94
352.377	19190.9	6971.61	76557.8	462.632
378.947	1656.97	825.881	2929.52	326.659
320.561	1300.03	672.178	4464.35	5552.84
314.798	2071.01	1447.34	5132.34	855.546
470.851	2630.85	1442.34	17898.9	866.621
363.645	7208.79	2809.59	44139.3	523.353
330.556	604.478	503.7	3337.05	621.165
392.829	1288.4	760.002	12591.8	3215.23
320.076	6344.21	2547.91	14170.4	6260.49
294.088	3058.87	1428.95	46747	346.851
306.081	925.54	432.304	3244.46	343.997
408.337	1611.65	597.797	1533.99	369.738
298.498	1009.9	476.434	1945.88	285.309
277.205	970.088	632.625	7526.42	360.568
288.181	8466.53	4769.47	48204.3	15277.9
213.594	493.908	270.467	3417.46	1183.33
381.047	1071.98	780.103	5152.78	4282.9
357.726	826.151	623.973	26058.6	684.868
353.143	4930.12	1816.22	14976.9	409.949
290.082	1273.69	560.996	37322.5	306.143
285.435	2255.34	1340.82	4568.57	1959.81
488.507	3220.41	1577.86	13158.7	911.073
433.701	5905.03	2816.75	54185.7	3276.21
275.406	745.517	434.165	11556.8	332.378
304.287	3426.27	2117.32	49793.9	527.67
312.073	570.994	412.17	3741.6	1083.2
311.386	1195.47	723.889	4455.42	17861.4
723.149	1687.83	744.006	2667.31	1272.76
239.52	704.706	444.444	6007.51	217.486
253.597	680.865	452.374	16573.6	651.224
283.278	1923.24	1305.71	3401.35	3414.16
470.071	2619.75	1412.74	9939.29	1797.51
402.839	6920.15	3700.62	86630	34287.1
252.867	6787.56	2154.93	8426.63	2656.39
391.916	1181.34	877.981	16162.2	1547.99
359.452	14109.6	3972.32	24041.9	565.549
347.211	1279.79	643.016	4854.72	1320.38
176.983	636.216	423.213	7322.51	1044.16
310.631	663.447	472.909	9132.18	336.459
392.606	1215.56	613.619	20166.6	6970.37
467.114	733.884	686.295	3542.04	990.95
308.906	570.035	409.799	5365.04	450.846
310.707	567.559	413.257	5027.65	402.394
418.498	742.725	492.24	7786.42	1052.61
355.791	769.234	600.46	25986.9	697.842
358.945	1269.78	743.218	2445.59	496.566
337.172	1642.89	759.6	1896.31	5241.82
320.816	596.216	449.345	2909.47	975.004
294.2	6556.52	3378.05	231119	9535.68
284.99	4298.35	1613.85	11122.2	5129.55
377.03	1664.68	830.417	5754.46	1236.92
281.866	990.462	508.272	1580.28	903.277
332.259	12012.1	4344.51	34268	912.567
353.062	1403.58	798.22	17590.2	373.139
461.95	1554.79	713.975	1874.82	3185.53
363.835	1028.99	541.918	26291.2	401.265
384.474	1017.23	623.846	24967	3036.94
348.935	1270.02	759.036	29252.7	1710.61
352.377	19190.9	6971.61	76557.8	16184.8
378.947	1656.97	825.881	2929.52	1906.9
320.561	1300.03	672.178	4464.35	365.999
314.798	2071.01	1447.34	5132.34	2284.71
470.851	2630.85	1442.34	17898.9	1322.73
363.645	7208.79	2809.59	44139.3	8317.07
330.556	604.478	503.7	3337.05	685.944
392.829	1288.4	760.002	12591.8	877.732
320.076	6344.21	2547.91	14170.4	455.638
294.088	3058.87	1428.95	46747	1712.84
306.081	925.54	432.304	3244.46	1035.7
408.337	1611.65	597.797	1533.99	503.045
298.498	1009.9	476.434	1945.88	359.758
