# Supplementary material for: Integrative network-centric approach reveals signaling pathways associated with plant resistance and susceptibility to Pseudomonas syringae
Source: PLoS Biol. 2018 Dec 12;16(12):e2005956. doi: 10.1371/journal.pbio.2005956 (PMC6322785; doi:10.1371/journal.pbio.2005956)
Supplement: S9 Table — (XLSX) [file pbio.2005956.s018.xlsx]

## Sheet: Sheet1
Nr. of K-E interaction tested	AvrPto	HopA1	HopAF1	HopAI1	HopM1
1	40.5033	108.136	78.0437	213.319	0.0214364
2	27.8972	37.9029	32.2182	47.0131	0.0155594
3	10.2562	34.2472	21.4327	43.0563	-0.00848665
4	9.95775	31.0673	16.5476	34.8393	-0.135554
5	9.76299	22.2549	16.3785	34.7976	-0.158675
6	9.72028	21.8717	15.5633	34.6868	-0.165505
7	6.74654	21.3444	13.673	30.5281	-0.207247
8	5.90794	18.3238	12.2682	30.3891	-0.211992
9	4.50051	17.8135	10.5818	28.1446	-0.223106
10	4.47531	17.5059	9.84122	26.9868	-0.225067
11	4.4543	17.4727	8.39231	24.9852	-0.24032
12	4.03025	17.1887	8.31651	21.0315	-0.24177
13	3.9277	16.9041	7.17998	18.7509	-0.242433
14	3.87697	13.5068	7.15849	18.6266	-0.242529
15	3.86803	12.9919	7.02509	15.9707	-0.247111
16	3.57931	12.8979	6.82491	13.6324	-0.247531
17	3.55789	12.7923	6.20924	13.1599	-0.249714
18	3.52682	12.7012	6.1314	12.4427	-0.252371
19	3.387	11.9321	5.63773	11.9919	-0.2708
20	3.38445	11.5508	5.50352	11.6816	-0.271967
21	3.19486	10.7596	5.4304	11.6663	-0.276044
22	3.11209	10.5664	5.33427	11.6611	-0.276837
23	2.90425	10.3849	5.29902	11.434	-0.284468
24	2.73624	10.3031	5.22943	10.6328	-0.298724
25	2.72308	9.99657	5.19792	10.4583	-0.337845
26	2.70022	9.98214	5.08317	9.83649	-0.350084
27	2.61979	9.43865	5.02615	9.45833	-0.35757
28	2.60824	9.431	4.79137	9.18258	-0.368626
29	2.51033	9.42538	4.50488	9.04071	-0.371194
30	2.46135	9.36373	4.4993	9.03448	-0.403833
31	2.4466	9.3592	4.49428	8.76441
32	2.38666	9.17539	4.48394	8.28931
33	2.36109	9.03278	4.48238	8.19915
34	2.32871	8.94257	4.47859	8.10055
35	2.2596	8.7424	4.20815	7.66662
36	2.23288	8.24613	4.19134	7.35936
37	2.11676	7.49352	4.14947	7.34115
38	2.06111	7.23255	4.12557	7.24018
39	2.05841	7.02462	4.08385	7.08724
40	1.96607	6.93514	3.93641	6.66509
41	1.93442	6.57661	3.84659	6.4481
42	1.87971	6.36342	3.5915	6.30694
43	1.8511	6.36105	3.48661	6.29755
44	1.77921	6.08135	3.42675	6.21214
45	1.57171	6.04753	3.39807	6.19261
46	1.55807	6.00648	3.2936	6.16574
47	1.489	5.99232	3.29115	5.94278
48	1.47347	5.97758	3.15081	5.93101
49	1.45728	5.83445	2.99058	5.83524
50	1.41858	5.63197	2.87204	5.77081
51	1.40035	5.55754	2.86597	5.77051
52	1.33441	5.55378	2.84428	5.54709
53	1.27384	5.51382	2.83329	5.53216
54	1.19847	5.48285	2.80598	5.44932
55	1.1957	5.4776	2.76408	5.32943
56	1.19222	5.32766	2.66779	5.29943
57	1.18304	5.14493	2.61656	5.27224
58	1.11419	5.05038	2.59016	5.09739
59	1.07833	5.03942	2.57524	5.06748
60	1.07081	4.88706	2.5686	5.05156
61	1.05792	4.76945	2.55968	5.04348
62	1.04398	4.74085	2.52536	4.87758
63	1.04241	4.70791	2.51	4.73427
64	1.03368	4.63317	2.46656	4.71974
65	1.00133	4.52185	2.45636	4.71259
66	0.992528	4.48519	2.43564	4.66224
67	0.986145	4.40694	2.43227	4.6509
68	0.980113	4.2883	2.42853	4.57338
69	0.925269	4.2559	2.3617	4.53549
70	0.902288	4.24486	2.28599	4.46791
71	0.870086	4.20273	2.27117	4.32207
72	0.867442	4.1021	2.26676	4.13832
73	0.858162	3.94993	2.2636	4.05248
74	0.858046	3.87225	2.08955	3.97818
75	0.826047	3.83354	2.05244	3.96155
76	0.809802	3.81528	2.04135	3.813
77	0.804262	3.79925	2.00377	3.64578
78	0.78596	3.76781	1.96024	3.63656
79	0.761184	3.75672	1.92646	3.62869
80	0.751883	3.74451	1.91579	3.57995
81	0.74924	3.65944	1.91115	3.55384
82	0.748973	3.65794	1.89763	3.53458
83	0.746	3.6388	1.86998	3.50778
84	0.745936	3.57764	1.84322	3.44371
85	0.735993	3.57158	1.82504	3.40747
86	0.734792	3.5442	1.79042	3.34382
87	0.697083	3.51613	1.78648	3.2995
88	0.683698	3.37499	1.75425	3.20804
89	0.680111	3.32326	1.74976	3.19951
90	0.677209	3.27257	1.73127	3.19435
91	0.66166	3.22644	1.70388	3.1776
92	0.656432	3.15515	1.68486	3.13595
93	0.653853	3.03869	1.67813	3.12734
94	0.644177	3.03211	1.67612	3.1272
95	0.628077	2.86194	1.66342	3.11306
96	0.619207	2.82816	1.65251	3.06589
97	0.616126	2.78192	1.64317	2.93391
98	0.615324	2.78065	1.61442	2.93172
99	0.605299	2.74596	1.61195	2.86446
100	0.589971	2.7252	1.61027	2.77538
101	0.583171	2.70618	1.60191	2.74121
102	0.581701	2.69453	1.5636	2.73362
103	0.571814	2.65446	1.55762	2.71445
104	0.553536	2.61598	1.54724	2.67438
105	0.550735	2.51066	1.5431	2.66998
106	0.53774	2.47801	1.42507	2.65171
107	0.527418	2.44414	1.40305	2.59405
108	0.485839	2.44089	1.37244	2.5694
109	0.453283	2.43181	1.35256	2.52564
110	0.438083	2.39888	1.34579	2.46897
111	0.41951	2.35493	1.31946	2.44834
112	0.403229	2.29605	1.30129	2.31108
113	0.391331	2.23247	1.2832	2.28519
114	0.385652	2.19589	1.28274	2.25572
115	0.37987	2.16698	1.2827	2.25414
116	0.376687	2.16555	1.28026	2.21821
117	0.371036	2.16363	1.25032	2.09557
118	0.360563	2.15281	1.24933	2.04199
119	0.34893	2.14381	1.20834	2.03024
120	0.346832	2.11262	1.19965	2.00259
121	0.34558	2.07524	1.19287	1.99686
122	0.335158	2.05564	1.19171	1.99582
123	0.329995	2.01299	1.18792	1.98137
124	0.327189	1.98554	1.17558	1.94707
125	0.322821	1.96644	1.17146	1.93536
126	0.322258	1.94404	1.13844	1.93268
127	0.320382	1.85129	1.13692	1.92059
128	0.316084	1.81573	1.13641	1.89825
129	0.309586	1.81295	1.11795	1.87192
130	0.309083	1.75842	1.1177	1.83087
131	0.28248	1.69939	1.10313	1.82343
132	0.278634	1.68856	1.09116	1.82248
133	0.274942	1.67197	1.07344	1.8137
134	0.273121	1.64994	1.05367	1.7776
135	0.270227	1.64406	1.047	1.76225
136	0.269461	1.63394	1.04561	1.75631
137	0.266307	1.61695	1.04404	1.7533
138	0.259359	1.6093	1.00395	1.74104
139	0.25079	1.58385	0.981996	1.72966
140	0.223093	1.56711	0.966588	1.72145
141	0.213173	1.51996	0.966042	1.70485
142	0.199608	1.51906	0.953327	1.69642
143	0.197286	1.49395	0.949046	1.6492
144	0.194522	1.48878	0.947739	1.61303
145	0.180265	1.47684	0.944565	1.61041
146	0.177818	1.47537	0.940017	1.60902
147	0.175259	1.45658	0.937704	1.60103
148	0.169455	1.44884	0.923563	1.59068
149	0.167979	1.38938	0.903118	1.54421
150	0.160061	1.38188	0.883043	1.50813
151	0.154994	1.37733	0.877525	1.50713
152	0.153152	1.32112	0.875442	1.50662
153	0.149606	1.30542	0.868104	1.50578
154	0.146095	1.30058	0.85689	1.49509
155	0.145865	1.26529	0.824221	1.49164
156	0.140037	1.25736	0.819149	1.48273
157	0.135345	1.23032	0.817994	1.4641
158	0.126975	1.21737	0.810761	1.45599
159	0.123896	1.20463	0.808463	1.4515
160	0.113939	1.19285	0.806337	1.41489
161	0.107926	1.19238	0.790049	1.40903
162	0.104357	1.18742	0.781146	1.39382
163	0.101929	1.17393	0.753945	1.38671
164	0.0952171	1.16873	0.735456	1.36588
165	0.0828751	1.16045	0.728801	1.33191
166	0.0699809	1.15475	0.727381	1.31907
167	0.0698989	1.14684	0.715028	1.31065
168	0.0698498	1.11989	0.700977	1.26696
169	0.0679775	1.09911	0.656256	1.26622
170	0.0625747	1.07209	0.651685	1.25172
171	0.0571589	1.04801	0.638136	1.22577
172	0.0369141	1.04527	0.632041	1.18641
173	0.0346385	1.04124	0.622571	1.18221
174	0.0329541	1.02675	0.615058	1.14907
175	0.0324707	1.01666	0.61314	1.1244
176	0.0289745	1.00863	0.600223	1.12125
177	0.024223	0.994055	0.597123	1.11779
178	0.0197417	0.987005	0.595153	1.11546
179	0.0196732	0.982909	0.595149	1.11049
180	0.00991722	0.957848	0.58277	1.10867
181	0.00990006	0.948213	0.576141	1.10722
182	0.00680652	0.921408	0.554349	1.09956
183	0.00587313	0.913444	0.554163	1.09214
184	0.0033855	0.896291	0.519621	1.0877
185	0.00079698	0.893046	0.510461	1.08079
186	-0.00164227	0.861207	0.508684	1.07554
187	-0.00572583	0.839047	0.490028	1.06867
188	-0.0193795	0.831861	0.485545	1.06263
189	-0.0242478	0.822716	0.478018	1.04501
190	-0.0300799	0.816981	0.46858	1.03087
191	-0.0379408	0.746632	0.468432	1.01964
192	-0.0395157	0.717738	0.466486	1.01507
193	-0.0409075	0.666442	0.465387	1.01229
194	-0.0424581	0.658117	0.439155	1.01024
195	-0.0462822	0.644316	0.436124	0.932417
196	-0.0475817	0.635157	0.425543	0.911744
197	-0.062276	0.55166	0.424014	0.906987
198	-0.078425	0.533859	0.423696	0.887448
199	-0.135208	0.524964	0.404307	0.867569
200	-0.161541	0.520914	0.401111	0.85966
201	-0.2866	0.514422	0.400572	0.85112
202	-0.287699	0.50484	0.387791	0.830922
203	-0.296391	0.45796	0.384011	0.828983
204	-0.34587	0.456227	0.378761	0.815845
205	-0.357496	0.455355	0.376725	0.779501
206	-0.369862	0.431136	0.376286	0.775202
207	-0.376057	0.424221	0.373759	0.774662
208	-0.43002	0.418576	0.368739	0.766413
209	-0.529418	0.397585	0.368576	0.752668
210	-0.580391	0.386119	0.36338	0.748978
211		0.384656	0.358657	0.703873
212		0.376113	0.347913	0.699658
213		0.374801	0.344748	0.681568
214		0.373443	0.340006	0.677323
215		0.373021	0.336507	0.676671
216		0.371017	0.332895	0.675498
217		0.368423	0.331292	0.669875
218		0.365858	0.318217	0.666959
219		0.338478	0.305348	0.662302
220		0.330866	0.302453	0.660047
221		0.322289	0.298859	0.656509
222		0.322289	0.294754	0.651061
223		0.317494	0.287215	0.596109
224		0.313829	0.285584	0.58604
225		0.309393	0.283057	0.58136
226		0.300911	0.283021	0.580966
227		0.296618	0.258068	0.576488
228		0.293449	0.257613	0.565456
229		0.288013	0.255293	0.548796
230		0.255693	0.246321	0.54771
231		0.237499	0.2343	0.54106
232		0.235552	0.230472	0.533583
233		0.234236	0.225433	0.530536
234		0.224839	0.222984	0.529158
235		0.216443	0.221088	0.512986
236		0.207141	0.215488	0.505188
237		0.195574	0.214007	0.501992
238		0.193885	0.21264	0.496233
239		0.17837	0.211063	0.482663
240		0.16596	0.21001	0.477642
241		0.16378	0.201075	0.471845
242		0.158802	0.196503	0.440985
243		0.149458	0.193534	0.439799
244		0.147193	0.185252	0.438655
245		0.143574	0.179226	0.426818
246		0.132201	0.172643	0.420785
247		0.126537	0.16319	0.407785
248		0.125088	0.159972	0.40647
249		0.124628	0.158754	0.384939
250		0.108303	0.158584	0.377965
251		0.105376	0.15784	0.361155
252		0.103928	0.155788	0.342409
253		0.0986052	0.154016	0.340787
254		0.0980548	0.151673	0.323877
255		0.0904909	0.147055	0.32162
256		0.0767575	0.139291	0.313735
257		0.0754735	0.13099	0.308109
258		0.0749761	0.130972	0.304317
259		0.0717473	0.126787	0.2799
260		0.0716194	0.116218	0.277977
261		0.0643143	0.10444	0.274726
262		0.0569937	0.100084	0.264358
263		0.0427494	0.0927318	0.261312
264		0.0350835	0.0887127	0.252047
265		0.0279956	0.0878788	0.247034
266		0.0108522	0.0846885	0.240848
267		0.0104588	0.0815736	0.237256
268		0.0103126	0.0784609	0.234075
269		0.00333793	0.0762137	0.232161
270		-0.0626898	0.0756848	0.229303
271		-0.111574	0.0708874	0.227433
272		-0.137667	0.0708685	0.210586
273		-0.142136	0.0620866	0.210534
274		-0.176737	0.0590166	0.203768
275		-0.210973	0.0513916	0.201462
276		-0.218985	0.0511405	0.183398
277		-0.256388	0.0509595	0.179715
278		-0.292344	0.0477574	0.173615
279		-0.305074	0.0431923	0.159701
280		-0.309982	0.0425408	0.140687
281		-0.325487	0.0406829	0.123887
282		-0.361038	0.0385205	0.118594
283		-0.401088	0.0349439	0.112358
284		-0.40919	0.0334593	0.109888
285		-0.425705	0.0292539	0.10937
286		-0.470494	0.0287281	0.106184
287		-0.524917	0.0210465	0.102438
288		-0.533185	0.0203677	0.0965161
289		-0.541691	0.0196553	0.0938072
290		-0.553792	0.0156447	0.083633
291		-0.572105	0.0135256	0.078624
292		-0.587937	-0.000886783	0.0500528
293		-0.592944	-0.0136942	0.0380339
294		-0.595429	-0.021206	0.0302349
295		-0.602374	-0.0262049	0.0111096
296		-0.60782	-0.0673642	-0.00209925
297		-0.629544	-0.0739319	-0.00977995
298		-0.648156	-0.103354	-0.0304627
299		-0.681916	-0.109918	-0.0333341
300			-0.119263	-0.131719
301			-0.128123	-0.236565
302			-0.12934	-0.272623
303			-0.136559	-0.302657
304			-0.13884	-0.460707
305			-0.146983	-0.472268
306			-0.166721
307			-0.166882
308			-0.170515
309			-0.18135
310			-0.194434
311			-0.194544
312			-0.195624
313			-0.196326
314			-0.197117
315			-0.200199
316			-0.201693
317			-0.22289
318			-0.235926
319			-0.244583
320			-0.261323
321			-0.268067
322			-0.283296
323			-0.290258
324			-0.290594
325			-0.314381
326			-0.322502
	1.39006	3.56069	1.93008	4.35159
