# Supplementary material for: Integrative network-centric approach reveals signaling pathways associated with plant resistance and susceptibility to Pseudomonas syringae
Source: PLoS Biol. 2018 Dec 12;16(12):e2005956. doi: 10.1371/journal.pbio.2005956 (PMC6322785; doi:10.1371/journal.pbio.2005956)
Supplement: S10 Table — (XLSX) [file pbio.2005956.s019.xlsx]

## Sheet: Sheet1
	average bacterial growth									St Error
	D29E	A1	AI1	AF1	AvrPto					D29E	A1	AI1	AF1	AvrPto
KEI7	4.78495	4.75003	4.78111	4.99482	4.73883				7	0.125323	0.125245	0.101543	0.0444622	0.0893161
KEI20	4.47027	4.51469	4.48288	4.39796	4.36863				20	0.12984	0.158593	0.163497	0.21904	0.166876
KEI25	4.51177	4.48437	4.22946	4.25415	4.57875				25	0.169292	0.217605	0.312851	0.0323033	0.316936
KEI33	4.5528	4.56527	4.58357	4.51924	4.55218				33	0.113003	0.102997	0.0850438	0.117422	0.147178
KEI37	4.69444	4.84497	4.89369	4.81816	4.74525				37	0.16255	0.0684105	0.0956467	0.0866204	0.135804
KEI72	4.7984	5.01674	4.68346	4.72953	4.93677				72	0.0602802	0.076089	0.0995283	0.0687677	0.0268668
KEI86	4.72804	4.80533	4.81247	4.67866	4.73786				86	0.0583878	0.0573545	0.0549929	0.0585718	0.0366867
KEI91	4.73146	4.7872	4.88266	4.79653	4.81512				91	0.0437134	0.0505608	0.0440304	0.0746971	0.0495511
KEI92	4.74974	4.84141	4.75731	4.91612	4.90048				92	0.0581425	0.0532023	0.0306936	0.0956621	0.0475625
KEI104	4.59763	4.9188	4.65178	4.88521	4.97412				104	0.0453703	0.0336295	0.062726	0.0516556	0.0509474
KEI143	4.70936	4.51953	4.6492	4.76083	4.54807				143	0.0736194	0.131708	0.075808	0.0793849	0.107342
KEI146	4.61122	4.7827	4.73878	4.55082	4.68446				146	0.146868	0.135253	0.0144307	0.0823858	0.133427
KEI149	4.86502	4.86217	4.84423	4.9698	4.96856				149	0.0525425	0.08482	0.0511463	0.0322717	0.086559
KEI150	4.6416	4.89484	4.75984	4.93248	4.93199				150	0.0344361	0.056361	0.0503167	0.0436141	0.0490817
KEI151	4.75	4.74246	4.8001	4.6528	4.79583				151	0.0342412	0.0688358	0.051531	0.0416554	0.0450442
KEI153	4.5604	4.77497	4.73715	4.63183	4.60773				153	0.0732268	0.0735593	0.0279737	0.0582283	0.0833254
KEI156	4.87934	4.65963	4.75073	4.82491	4.76081				156	0.0716232	0.109195	0.0763075	0.0528952	0.0867321
KEI160	4.54492	4.70871	4.67126	4.86777	4.9068				160	0.0604701	0.054812	0.0655418	0.0227453	0.0329976
KEI161	4.77779	4.71532	4.80456	4.87099	4.89137				161	0.0801586	0.0602569	0.0568015	0.0563516	0.0900292
KEI163	4.60497	4.66856	4.6726	4.78595	4.70901				163	0.0604209	0.0667543	0.0612605	0.0419916	0.024804
KEI188	4.97646	4.98583	4.90131	4.87618	4.9908				188	0.102635	0.0751912	0.0657496	0.074805	0.0914974
KEI196	4.56019	4.58611	4.65954	4.73414	4.57909				196	0.0612676	0.0905432	0.0678038	0.0802928	0.0883643
KEI221	4.66416	4.77602	4.76594	4.79287	4.58264				221	0.039589	0.0644715	0.0841619	0.0837954	0.0906683
KEI245	4.84687	4.94829	5.11216	4.91055	4.78907				245	0.344018	0.126597	0.115128	0.107681	0.163038
KEI250	4.58616	4.51749	4.53426	4.41958	4.70723				250	0.0931303	0.133775	0.0994322	0.0918313	0.0668317
KEI255	4.93756	4.99283	5.00905	5.00641	4.75283				255	0.104795	0.137763	0.0853789	0.0884968	0.0510671
KEI259	4.62762	4.63419	4.33032	4.73905	4.61258				259	0.156981	0.177215	0.158792	0.154345	0.258925
KEI272	4.46751	4.54254	4.59393	4.5436	4.66471				272	0.105505	0.0823673	0.117162	0.143224	0.121368
KEI279	4.68241	4.49191	4.58588	4.74929	4.45547				279	0.113949	0.152137	0.154127	0.0955207	0.187944
KEI304	4.64754	4.71881	4.73092	4.70578	4.65884				304	0.11641	0.112646	0.0835486	0.0549223	0.183874
KEI311	4.73902	4.87444	4.59316	4.67842	4.72579				311	0.0915089	0.048314	0.096219	0.0878715	0.100768
KEI315	4.67957	4.84957	4.61751	4.69489	4.60526				315	0.123501	0.157209	0.0651084	0.101412	0.302912
KEI318	4.63358	4.68324	4.65101	4.68181	4.2824				318	0.0868414	0.143023	0.174958	0.126256	0.179095
KEI323	4.56151	4.3529	4.34432	4.52998	4.3282				323	0.0413149	0.132004	0.114542	0.127974	0.115897
KEI327	4.65008	4.44439	4.23439	4.25721	4.47491				327	0.125707	0.134142	0.167381	0.155806	0.200187
KEI339	4.36215	4.28109	4.22092	4.33268	4.40751				339	0.11708	0.13691	0.170296	0.096372	0.176839
KEI342	4.74408	4.87841	4.73362	4.67864	4.93797				342	0.0686412	0.103473	0.0503192	0.148517	0.0744581
KEI376	4.66742	4.84424	4.71205	4.65899	4.64999				376	0.0643773	0.0532617	0.085361	0.0883401	0.0661311
KEI377	4.73393	4.66932	5.18611	4.72911	4.30286				377	0.0942054	0.0869952	0.132647	0.133858	0.247299
AtFLS2	4.68336	4.68821	4.65317	4.7572	4.66782				AtFLS2	0.0502215	0.070406	0.0774342	0.0668358	0.0576555
EC1	4.59913	4.65154	4.72224	4.72696	4.73488				EC1	0.0353731	0.0373547	0.03686	0.0316122	0.0425305
