# Supplementary material for: Integrative network-centric approach reveals signaling pathways associated with plant resistance and susceptibility to Pseudomonas syringae
Source: PLoS Biol. 2018 Dec 12;16(12):e2005956. doi: 10.1371/journal.pbio.2005956 (PMC6322785; doi:10.1371/journal.pbio.2005956)
Supplement: S11 Table — (XLSX) [file pbio.2005956.s020.xlsx]

## Sheet: Sheet1
	D29E	HopA1	HopAI1	HopAF1	AvrPto
KEI37/LYC10	0.380765	0.0450095	0.0769335	0.261673	0.928165
KEI91	0.0950857	0.101993	0.0438965	0.339454	0.374808
KEI92	0.0999242	0.0453903	0.690244	0.0254872	0.109596
KEI143/SRF8	0.187256	0.189656	0.384551	0.646531	0.0687674
KEI150/LecRK	0.632171	0.0114171	0.674532	0.0073449	0.0583089
KEI151/BIR2	0.0547655	0.286652	0.328164	0.259484	0.496985
KEI153/NIK1	0.640743	0.15371	0.845509	0.168862	0.187489
KEI156	0.0050217	0.936047	0.758346	0.195964	0.807863
KEI160/IRK	0.550837	0.541218	0.576417	0.0555508	0.0938717
KEI161/RKL1	0.0372019	0.446043	0.306471	0.0382576	0.111139
KEI163	0.948722	0.857316	0.584312	0.425741	0.797744
KEI188/LYK4	3.60592e-05	7.51593e-05	0.0194047	0.0435213	0.00643472
KEI279/FEI2	0.39861	0.14794	0.209197	0.787047	0.0311071
KEI342/BAK1	0.135924	0.0322601	0.916069	0.617998	0.0570906
FLS2	0.161081	0.621546	0.384436	0.660055	0.340932
KEI72/SOBIR1	0.0312303	0.000313689	0.68717	0.973636	0.0495272
KEI7/PBL8	0.0681546	0.344285	0.542938	0.000643145	0.970515
KEI86/PBL5	0.0696096	0.036166	0.205407	0.439964	0.967974
KEI104/BSK7	0.986578	0.0048982	0.43891	0.0387042	0.0227358
KEI149/PTI1-like	0.00133642	0.0193416	0.127448	0.00152646	0.0179922
KEI196	0.630348	0.464702	0.446211	0.922806	0.111412
KEI20/LeCTR2	0.206567	0.21978	0.0332602	0.00610535	0.0037959
KEI221/ILK	0.335362	0.10175	0.585072	0.366777	0.0975741
KEI25/Raf36	0.466109	0.205077	0.00149652	0.000401722	0.334087
KEI304/MKK5	0.624539	0.507835	0.929311	0.813529	0.546489
KEI327/SlMPK1	0.597939	0.0451166	4.02751e-05	1.5006e-05	0.0484206
KEI33/CIPK11	0.614516	0.351252	0.109848	0.0182586	0.107666
KEI250/CIPK6	0.87934	0.182912	0.0360761	0.000172847	0.758736
KEI255/CIPK25	0.00084587	0.00205072	0.00331477	0.00108404	0.861138
KEI259/NDR1	0.790361	0.880348	0.000649074	0.901659	0.405897
KEI272/SK13	0.146946	0.215946	0.176679	0.0568182	0.504153
KEI311/KIN10	0.143089	0.0260777	0.198098	0.563177	0.936137
KEI318/SRK2C	0.714229	0.767875	0.529566	0.616195	0.000587901
KEI323/S6K2	0.673025	0.00594082	0.000323194	0.0330986	0.000538141
KEI339/PK3	0.0128854	0.000513926	3.12569e-05	1.451e-05	0.00911687
KEI376/SnRK2.10	0.367304	0.0152535	0.900786	0.365043	0.323143
