# Supplementary material for: Integrative network-centric approach reveals signaling pathways associated with plant resistance and susceptibility to Pseudomonas syringae
Source: PLoS Biol. 2018 Dec 12;16(12):e2005956. doi: 10.1371/journal.pbio.2005956 (PMC6322785; doi:10.1371/journal.pbio.2005956)
Supplement: S13 Table — (XLSX) [file pbio.2005956.s022.xlsx]

## Sheet: Sheet1
		HopQ1-1	MKK7	MKK9
LysM-RLK	KEI37	0.00406846	0.0179866	0.0486115
LRR-RLK	KEI91	0.0544117	0.775381	0.117942
LRR-RLK	KEI92	0.886655	0.558078	0.580022
Leu-RLK	KEI143	0.581694	0.0220071	0.86809
Legume Lectin Domain Kinase	KEI150	0.0864495	0.128605	0.347481
LRR-RLK	KEI151	0.376616	0.0228747	0.0234624
LRR-RLK	KEI153	0.141627	0.94113	0.0194281
LRR-RLK	KEI156	0.478447	0.236378	0.209676
LRR III	KEI160	0.0172715	0.0219809	0.809941
LRR-RLK	KEI161	0.0109605	0.00989948	0.810651
LRR III	KEI163	0.212387	0.555486	0.000889279
LysM-RLK	KEI188	0.337837	0.0319361	0.0872142
LRR-RLK	KEI279	0.827867	0.0122877	0.215186
LRR-RLK	BAK1	0.497447	0.00034862	0.000945242
LRR-RLK	FLS2	0.00339445	0.0901793	0.189665
LRR-RLK	SOBIR1	0.000973529	0.0335635	1
RLCK VII	KEI7	0.000195884	0.00697575	0.868476
RLCK VII	KEI86	0.595801	0.000277867	0.0020353
RLCK II	KEI104	0.578511	0.0449898	0.00318044
RLCK VI	KEI149	0.177835	0.100507	0.335598
RLCK IV	KEI196	0.184448	0.318969	0.173024
MAP3K	KEI20	0.00034142	0.625242	0.174696
MAP3K	KEI221	0.237783	0.172106	0.125444
MAP3K	KEI25	0.0419859	0.643501	0.824038
MAP2K	MKK5	0.0325818	0.000935866	0.167067
MAPK	MPK6	0.00346117	0.00604862	0.00162211
SnRK	KEI33	0.0606403	0.01126	0.139286
SnRK	KEI250	0.000130663	0.0377103	0.232345
SnRK	KEI255	0.120384	0.0298302	0.10295
S6K	KEI259	0.468575	0.5012	0.10295
GSK3	KEI272	0.000916165	0.0115888	0.125454
SnRK	KEI311	0.301226	0.0296411	0.000965335
SnRK	KEI318	0.425036	0.554552	0.149928
S6K	KEI323	0.0922827	0.89719	0.853352
Other	KEI339	0.00768749	0.00422657	0.985254
SnRK	KEI376	0.758158	0.318874	0.0141953
