# Supplementary material for: Integrative network-centric approach reveals signaling pathways associated with plant resistance and susceptibility to Pseudomonas syringae
Source: PLoS Biol. 2018 Dec 12;16(12):e2005956. doi: 10.1371/journal.pbio.2005956 (PMC6322785; doi:10.1371/journal.pbio.2005956)
Supplement: S14 Table — (XLSX) [file pbio.2005956.s023.xlsx]

## Sheet: Sheet1
Strain	Avg BC					Nr. of neighbors	Betweenes centrality (BC) values					Avg BC
D29A	0.0125				HopAF1	0	0					0.0661
HopA1	0.0804444					1	0
HopAF1	0.066					2	0.103	0.058	0.019	0
HopAI1	0.0466					3	0.019	0.103	0.135
AvrPto	0.0555					4
HopQ1-1	0.120333					5
MKK7	0.0993					6	0.224
MKK9	0.162
					HopAI1	0	0					0.0466
BC: Between centrality value						1	0
						2	0	0.054
						3
						4
						5
						6	0.179
					HopA1	1	0					0.0804444
						2	0	0.005	0.044	0.049	0.077
						3	0.11	0.225
						4	0.214
					D29A	0	0					0.0125
						1	0
						2	0	0.05
						3	0
					AvrPto	1	0					0.0555
						2	0	0.083
						3	0.139
						5	0.208
					HopQ1-1	1	0					0.120333
						2	0	0.078	0.222
						3	0.2
						5	0.222
					MKK7	1	0					0.0993
						2	0.003	0.032	0.039	0.51	0.089
						3	0
						4	0.064	0.083
						7				0.173
					MKK9	1	0					0.162
						2	0.111	0.194	0.25
						3	0.139
						4	0.278
