# Supplementary material for: Integrative network-centric approach reveals signaling pathways associated with plant resistance and susceptibility to Pseudomonas syringae
Source: PLoS Biol. 2018 Dec 12;16(12):e2005956. doi: 10.1371/journal.pbio.2005956 (PMC6322785; doi:10.1371/journal.pbio.2005956)
Supplement: S15 Table — (XLSX) [file pbio.2005956.s024.xlsx]

## Sheet: Sheet1
Shortest Path length distribution
	Normalized Frequency	Path length
D29E	1	5
	2	1
HopA1	1	15
	2	13
	3	13
	4	14
	5	12
	6	4
HopAF1	1	15
	2	16
	3	15
	4	9
	5	5
	6	2
HopAI1	1	8
	2	9
	3	3
	4	0
	5	0
	6	0
AvrPto	1	10
	2	10
	3	7
	4	3
	5	1
	6	0
HopQ1-1	1	10
	2	8
	3	7
	4	9
	5	4
	6	0
MKK7	1	21
	2	25
	3	21
	4	17
	5	14
	6	4
MKK9	1	9
	2	8
	3	7
	4	6
	5	5
	6	2
