# Supplementary material for: Integrative network-centric approach reveals signaling pathways associated with plant resistance and susceptibility to Pseudomonas syringae
Source: PLoS Biol. 2018 Dec 12;16(12):e2005956. doi: 10.1371/journal.pbio.2005956 (PMC6322785; doi:10.1371/journal.pbio.2005956)
Supplement: S16 Table — (XLSX) [file pbio.2005956.s025.xlsx]

## Sheet: Sheet1
	Mean % of cell death (CD)
Total data points (n)	KEI	Full CD	Partial CD	No CD
345	72/SOBIR1	26.6667	12.2222	11.1111
196	156	27.0408	13.7755	9.18367
234	149/PTI1-like	23.3193	16.5494	11.5812
203	151/BIR2	25.8929	16.0714	8.03571
548	104/BSK7	14.9268	17.9268	11.9696
182	7/PBL8	21.978	17.033	10.989
146	86/PBL5	5.80808	10.7955	32.2891
103	160/IRK	19.0004	22.1939	8.80574
359	279/FEI2	11.3636	18.0412	15.2439
178	163	7.86517	15.7303	26.4045
259	188/LYK4	8.03571	17.9716	23.4375
253	91	10.8374	17.9143	23.1992
359	150/LecRK	13.2812	17.6136	15.625
110	37/LYC10	13.3832	17.029	22.2278
224	323/S6K2	19.7917	19.4196	9.55981
124	304/LeMKK3	19.3947	19.3947	11.2107
200	25/Raf36	12	19	19
778	BAK1	23.1227	19.277	6.61139
915	FLS2	25.266	15.2199	7.40625
2896	CTRL.	12.4205	15.2193	20.0162
