# Supplementary material for: Integrative network-centric approach reveals signaling pathways associated with plant resistance and susceptibility to Pseudomonas syringae
Source: PLoS Biol. 2018 Dec 12;16(12):e2005956. doi: 10.1371/journal.pbio.2005956 (PMC6322785; doi:10.1371/journal.pbio.2005956)
Supplement: S17 Table — (XLSX) [file pbio.2005956.s026.xlsx]

## Sheet: Sheet1
ID	% of Full and Partial Cell death (CD)	Significance (-log10 p_val)	Total Datapoints
72/SOBIR1	38.8889	8.64551	345
156	40.8163	8.2147	196
149/PTI1-like	39.8687	7.78152	234
151/BIR2	41.9643	7.41463	203
104/BSK7	32.8537	6.91129	548
7/PBL8	39.011	6.05119	182
86/PBL5	16.6035	5.14593	146
160/IRK	41.1943	3.78407	103
279/FEI2	29.4049	1.92938	359
163	23.5955	1.54209	178
188/LYK4	26.0073	1.37447	259
91	28.7517	0.894482	253
150/LecRK	30.8949	0.840564	359
37/LYC10	30.4121	0.492915	110
323/S6K2	39.2113	6.20195	224
304/LeMKK3	38.7893	1.7977	124
25/Raf36	31	0.591396	200
BAK1	42.3997	23.9342	778
FLS2	40.4859	30.6018	915
